# Supplementary material for: The coupling coordination characteristics of China’s health production efficiency and new urbanization and its influencing factors
Source: PLoS One. 2024 Mar 14;19(3):e0298683. doi: 10.1371/journal.pone.0298683 (PMC10939262; doi:10.1371/journal.pone.0298683)
Supplement: S1 File — (XLSX) [file pone.0298683.s001.xlsx]

## Sheet: Sheet1
year	Region	maternal mortality	infectious disease incidence	Perinatal mortality	the number of health technicians per 1000 population	the number of beds per 1,000 population	per capita government health expenditure	per capita healthcare expenditure of urban residents	per capita healthcare expenditure of rural residents
2003	Beijing	5517.24	431.984	137.363	9.7086	6.14	0.0340812	949.9	337.9
2003	Tianjin	8438.82	507.717	146.843	6.5219	4.08	0.0151424	625	188.7
2003	Hebei	3282.99	629.327	90.8265	3.1992	2.21	0.00514481	527.3	99.1
2003	Shanxi	2129.7	885.269	86.2813	4.4004	3.02	0.0061332	364.8	64.4
2003	Inner Mongolia	2069.54	605.804	60.0601	4.3052	2.58	0.00718092	343.4	116.8
2003	Liaoning	4805.38	615.612	90.9918	5.0631	3.8	0.00597682	462.8	115.8
2003	Jiling	2745.74	543.036	100.2	4.8385	3.04	0.00596893	430.4	132.1
2003	Heilongjiang	4782.4	527.287	126.263	4.0274	2.93	0.00604485	415.2	120.2
2003	Shanghai	9620.01	454.69	258.398	7.6176	5.57	0.0212987	733.4	280.2
2003	Jiangsu	4246.28	723.432	121.803	3.3862	2.36	0.00750334	376.1	142.5
2003	Zhejiang	7342.14	346.32	119.904	3.8011	2.58	0.00969745	667.8	266.5
2003	Anhui	3263.71	643.128	83.7521	2.3816	1.75	0.00266482	298	73
2003	Fujian	3165.06	459.074	83.5422	2.8929	2.09	0.00594068	323.2	118.7
2003	Jiangxi	2383.79	483.489	80.1925	2.6738	1.79	0.00354031	267.7	80.9
2003	Shandong	4511.62	991.277	110.011	3.3828	2.22	0.0043409	407.6	127.6
2003	Henan	1909.13	526.288	85.9107	2.8527	1.97	0.00312292	389.6	73.8
2003	Hubei	2599.43	452.755	123.001	3.464	2.13	0.00404009	370.6	90.5
2003	Hunan	2198.53	692.089	76.864	3.2144	2.03	0.00252601	343.7	102.8
2003	Guangdong	5002.5	897.666	101.01	3.5427	2.23	0.00924593	500.9	116.9
2003	Guangxi	1831.33	405.992	73.2601	2.4468	1.7	0.00432685	241.7	66.2
2003	Hainan	3082.14	444.326	78.3699	3.6802	2.15	0.00573336	301.4	62.3
2003	Chongqing	1384.08	447.227	102.775	2.4743	1.91	0.00345744	429.6	75.9
2003	Sichuan	1301.91	263.123	95.2381	2.8243	2.07	0.00361173	361.4	78.3
2003	Guizhou	967.071	452.407	60.9385	2.0481	1.48	0.00447052	265.3	32.4
2003	Yunnan	1439.16	339.501	42.4989	2.6915	2.15	0.00748384	466.2	69
2003	Tibet	280.966	393.267	55.9597	3.197	2.26	0.0195451	249.5	33
2003	Shaanxi	1802.45	360.347	65.2742	3.6989	2.63	0.00453194	444.2	103.1
2003	Gansu	1199.26	261.342	51.0986	3.1884	2.21	0.00453272	415.1	82.7
2003	Qinghai	814.963	285.625	42.7899	4.0291	3.05	0.00992357	429.1	118
2003	Ningxia	1525.32	213.89	63.6943	3.9859	2.55	0.00772221	453	123.3
2003	Xinjiang	704.201	382.38	54.6448	5.0711	3.69	0.00942155	341	99.8
2004	Beijing	5571.03	245.078	143.885	9.9882	6.31	0.0362131	994	356.3
2004	Tianjin	8196.72	382.764	148.368	6.4489	4.15	0.017908	697.8	167.7
2004	Hebei	3445.9	520.565	94.4287	3.2798	2.16	0.00516114	550.9	101.6
2004	Shanxi	2241.65	520.403	80.7103	4.48	3.11	0.00671358	367.5	81.2
2004	Inner Mongolia	2043.32	390.601	64.5578	4.3109	2.59	0.00732999	425.9	124.4
2004	Liaoning	5488.47	484.719	90.0901	5.0959	3.85	0.00604539	534.3	132.6
2004	Jiling	3101.74	453.563	103.093	4.836	3.04	0.00628265	462.1	153.7
2004	Heilongjiang	5149.33	362.901	144.3	3.9695	3.02	0.00617776	456.3	135.2
2004	Shanghai	9267.84	279.518	305.81	7.5171	5.64	0.025841	602.7	332.8
2004	Jiangsu	4608.29	493.931	139.082	3.4712	2.46	0.00839393	493.8	142.1
2004	Zhejiang	6925.21	245.499	125.628	4.05	2.74	0.0111803	738.5	306.3
2004	Anhui	3403.68	555.059	103.306	2.4454	1.78	0.00342317	318.2	87.1
2004	Fujian	3106.55	372.918	91.5751	2.9849	2.18	0.00664346	348.8	128.9
2004	Jiangxi	2336.45	386.756	96.9932	2.7088	1.8	0.00410549	264.9	92
2004	Shandong	4580.85	775.956	128.37	3.5022	2.35	0.00492592	444	138.8
2004	Henan	1973.94	417.831	90.4977	2.8744	2	0.00347231	443.3	91.4
2004	Hubei	2373.04	393.368	126.422	3.5626	2.13	0.00438403	397.5	95.5
2004	Hunan	2263.98	767.787	80.5802	3.1458	2.07	0.00294689	391.3	105.2
2004	Guangdong	4930.97	487.66	107.181	3.6305	2.35	0.00878009	616.8	137.4
2004	Guangxi	1811.27	333.004	77.7605	2.569	1.75	0.00450335	322.7	74.8
2004	Hainan	2755.58	247.196	79.5545	3.7052	2.15	0.00663447	413.9	96.1
2004	Chongqing	1264.22	376.069	94.8767	2.4653	1.92	0.00386176	459.1	89.4
2004	Sichuan	1260.72	313.609	104.058	2.7461	2.11	0.00392598	425.1	91.4
2004	Guizhou	1048.11	309.684	60.4595	2.002	1.52	0.00500702	291.8	46.6
2004	Yunnan	1529.75	462.348	63.2511	2.6921	2.26	0.0081981	545.8	79.9
2004	Tibet	322.134	418.325	53.5045	3.2679	2.25	0.023258	310.4	21.3
2004	Shaanxi	1701.84	257.54	68.5401	3.6629	2.62	0.00488281	491.2	106.7
2004	Gansu	1258.34	225.146	52.6039	3.1595	2.24	0.00512031	434.8	96.2
2004	Qinghai	873.286	260.018	47.4158	3.9388	3.05	0.0117622	451.3	115.7
2004	Ningxia	1834.19	193.649	65.4022	3.8784	2.7	0.00740459	450.7	116.3
2004	Xinjiang	808.342	229.724	52.5762	5.1822	3.86	0.00992965	357.6	116.5
2005	Beijing	5841.12	224.261	147.493	10.1291	6.41	0.0427232	1182.81	507.55
2005	Tianjin	7473.84	352.139	143.266	6.4778	4.18	0.0181978	823.99	177.1
2005	Hebei	3883.5	503.854	110.011	3.3461	2.24	0.00658781	550.29	115.97
2005	Shanxi	2341.37	346.936	80.5153	4.4521	3.1	0.00840498	401.75	84.2
2005	Inner Mongolia	2958.58	301.129	75.1315	4.3619	2.69	0.00874971	473.64	154.51
2005	Liaoning	4537.21	465.709	86.9565	4.9973	3.85	0.00814043	541.26	145.19
2005	Jiling	2888.5	430.601	104.384	4.7091	3.08	0.00762512	527.32	161.16
2005	Heilongjiang	6116.21	336.758	141.044	3.9981	2.96	0.00733693	537.44	131.04
2005	Shanghai	72463.8	363.359	396.825	7.6073	5.75	0.0293287	761.7	424.55
2005	Jiangsu	6195.79	498.09	151.286	3.5453	2.54	0.0100504	496.77	163.16
2005	Zhejiang	7462.69	253.977	134.953	4.3056	2.85	0.0132564	828.81	326.12
2005	Anhui	3800.84	445.733	106.27	2.4524	1.84	0.00409262	395.74	91.95
2005	Fujian	3266.91	358.068	95.6023	2.9822	2.16	0.00734159	476.75	136.4
2005	Jiangxi	3127.93	355.304	120.337	2.6459	1.79	0.00507037	268.11	110.32
2005	Shandong	6116.21	718.965	130.039	3.5144	2.51	0.005889	484.42	155.85
2005	Henan	2232.14	330.23	101.937	2.8887	2.02	0.00446118	436.53	95.22
2005	Hubei	2905.29	374.154	133.511	3.5935	2.14	0.00545991	461.4	110.73
2005	Hunan	2540.01	591.369	90.4159	3.1838	2.12	0.00386899	475.61	124.12
2005	Guangdong	5820.72	342.416	111.111	3.7639	2.45	0.00896715	649.7	153.17
2005	Guangxi	2658.87	326.469	80.0641	2.6389	1.76	0.00558391	461.67	83.64
2005	Hainan	2727.02	273.825	86.8056	3.6697	2.13	0.00789237	350.17	86.57
2005	Chongqing	1286.34	307.829	123.153	2.4858	1.94	0.00542571	537.95	115.31
2005	Sichuan	1471.02	350.019	99.5025	2.7311	2.13	0.00603851	433.36	117.4
2005	Guizhou	1195.74	332.221	68.1663	2.1129	1.5	0.00693047	301.26	47.19
2005	Yunnan	1579.28	394.962	65.3595	2.7733	2.31	0.0100872	623.22	87.66
2005	Tibet	344.412	340.537	52.521	3.3313	2.41	0.0257572	320.65	28.93
2005	Shaanxi	2107.04	304.762	79.1139	3.6863	2.69	0.00583749	513.27	118.12
2005	Gansu	1208.17	239.641	57.3394	3.1928	2.3	0.00688391	411.95	85.33
2005	Qinghai	908.513	229.224	52.7704	3.8733	2.92	0.0163188	451.95	126.6
2005	Ningxia	2288.33	236.674	72.2543	3.8769	2.8	0.00907697	440.77	186.9
2005	Xinjiang	856.384	213.692	50.0751	4.9057	3.86	0.0128943	375.18	141.97
2006	Beijing	12626.3	222.885	145.985	10.5756	6.54	0.0550648	1295.76	504.2
2006	Tianjin	15060.2	328.339	193.05	6.5167	4.1	0.0221194	996.35	179.177
2006	Hebei	4295.53	444.074	115.875	3.3741	2.37	0.00727792	642.71	134.774
2006	Shanxi	2547.12	387.373	92.2509	4.4723	3.23	0.0105073	538.7	102.904
2006	Inner Mongolia	2591.34	312.509	75.188	4.2957	2.77	0.011784	533.36	176.436
2006	Liaoning	5194.81	448.651	84.0336	5.1411	3.92	0.0102387	751.16	233.527
2006	Jiling	3297.07	439.817	114.025	4.7946	3.19	0.00988575	675.77	193.569
2006	Heilongjiang	3700.96	377.391	119.19	4.0064	3.07	0.00951556	613.15	253.519
2006	Shanghai	10493.2	421.557	338.983	7.968	5.53	0.0338828	796.82	561.715
2006	Jiangsu	8904.72	554.406	158.983	3.763	2.68	0.0118576	579.32	198.564
2006	Zhejiang	9718.17	280.989	139.86	4.636	2.99	0.0167735	831.79	415.628
2006	Anhui	3724.39	407.218	126.904	2.5659	1.93	0.00568984	400.34	133.68
2006	Fujian	4068.35	365.495	99.3049	3.1265	2.28	0.00957538	478.41	154.034
2006	Jiangxi	3182.69	413.098	126.422	2.687	1.85	0.00664124	326.46	154.682
2006	Shandong	6361.32	771.863	134.409	3.627	2.62	0.00787631	579.01	188.478
2006	Henan	2426.6	302.035	109.409	2.9542	2.09	0.0065392	472.31	123.413
2006	Hubei	3692.76	350.924	135.135	3.6094	2.21	0.00789989	499.34	135.366
2006	Hunan	2891.01	522.892	105.485	2.9996	2.23	0.00545809	601.34	168.193
2006	Guangdong	5783.69	335.332	115.607	4.1352	2.55	0.0111305	704.9	203.852
2006	Guangxi	3450.66	307.258	88.574	2.6924	1.84	0.00707864	466.04	123.386
2006	Hainan	2437.24	294.41	102.564	3.694	2.24	0.00910395	351.06	93.0028
2006	Chongqing	1574.56	296.377	143.472	2.4948	2.03	0.00704665	629.32	142.645
2006	Sichuan	1734.61	331.78	99.8004	2.7566	2.19	0.00703818	442.83	144.45
2006	Guizhou	1260.72	320.221	73.7463	2.0991	1.6	0.00799469	403.43	71.7945
2006	Yunnan	1561.77	417.565	74.5712	2.8135	2.37	0.0127416	663.01	122.334
2006	Tibet	409.668	390.564	40.8998	3.3119	2.6	0.0288046	338.57	44.4442
2006	Shaanxi	3038.59	382.176	87.0322	3.7197	2.81	0.0077204	605.31	165.82
2006	Gansu	1542.73	215.395	56.9801	3.2749	2.4	0.00890863	492.23	113.956
2006	Qinghai	1129.94	255.782	61.3121	3.9422	2.99	0.0211288	554.11	152.333
2006	Ningxia	2239.64	244.905	64.5161	3.9268	2.98	0.0116035	535.92	198.837
2006	Xinjiang	1085.42	186.526	50.5817	4.9994	4	0.0146077	499.16	169.282
2007	Beijing	6053.27	237.518	200.803	11.4866	6.9003	0.0709742	1322.36	575.8
2007	Tianjin	11614.4	339.245	143.062	6.5944	4.5984	0.0296829	1049.33	263.24
2007	Hebei	4828.59	484.258	118.343	3.4588	2.7823	0.0112498	737.43	166.34
2007	Shanxi	2950.72	352.226	92.9368	4.2791	3.2055	0.0153557	589.97	142.66
2007	Inner Mongolia	2824.86	292.689	83.682	4.3828	3.0616	0.0180605	555	232.76
2007	Liaoning	6480.88	449.612	85.2515	5.0923	4.2525	0.0154956	767.13	267.86
2007	Jiling	3510	480.56	114.025	4.6652	3.5004	0.0154994	671.44	256.28
2007	Heilongjiang	4633.92	392.647	114.286	4.1554	3.3001	0.0150473	634.3	253.84
2007	Shanghai	12722.6	453.172	308.642	8.7683	6.9594	0.0430469	762.92	549.44
2007	Jiangsu	8539.71	580.104	176.991	3.8956	2.9966	0.0149277	600.69	232.3
2007	Zhejiang	12376.2	287.338	140.449	4.9025	3.3194	0.0217816	852.27	459.39
2007	Anhui	4061.74	414.052	135.318	2.6173	2.0915	0.0106919	441.42	165.02
2007	Fujian	4161.46	334.178	114.943	2.7484	2.3148	0.0143933	513.61	162.26
2007	Jiangxi	3927.73	429.847	151.286	2.7955	2.0947	0.0132935	357.03	159.14
2007	Shandong	6234.41	805.325	149.254	3.6437	2.9832	0.0106384	624.06	221.8
2007	Henan	3469.81	282.254	131.234	2.8742	2.3112	0.0105533	520.57	140.55
2007	Hubei	4995	322.238	148.81	3.7325	2.4755	0.011601	517.19	172.44
2007	Hunan	2821.67	470.649	112.994	3.206	2.5057	0.00931503	632.52	196.54
2007	Guangdong	5621.14	307.448	132.979	4.4219	2.8712	0.0145731	707.86	197
2007	Guangxi	3841.72	303.77	96.6184	2.8763	2.079	0.0106449	401.06	123.91
2007	Hainan	3422.31	310.538	115.875	3.8322	2.4453	0.0147403	369.33	110.92
2007	Chongqing	1993.22	299.609	164.745	2.5855	2.3069	0.0120634	705.72	159.68
2007	Sichuan	2056.77	342.619	119.76	2.8965	2.4334	0.0121658	449.87	160.31
2007	Guizhou	1499.93	291.642	87.26	2.1401	1.9862	0.0134333	329.77	76.76
2007	Yunnan	1984.13	463.872	82.1693	2.8309	2.7235	0.0170829	600.08	138.16
2007	Tibet	376.818	505.829	42.8816	2.9493	2.4672	0.0594201	221.7	54.37
2007	Shaanxi	2729.26	393.385	112.994	3.7456	3.1155	0.0134589	612.3	195.61
2007	Gansu	1596.68	205.072	64.8088	3.2216	2.6532	0.0161024	562.74	127.35
2007	Qinghai	1270.65	215.687	67.5676	3.8974	3.0758	0.03536	542.93	192.77
2007	Ningxia	2108.81	246.601	69.6379	4.164	3.0881	0.0187094	578.75	187.6
2007	Xinjiang	1356.67	152.084	55.8036	5.1248	4.4226	0.0218669	472.35	189.69
2008	Beijing	5488.47	319.499	229.358	12.2059	6.9913	0.0819036	1294.07	629.56
2008	Tianjin	13774.1	412.422	115.075	6.6882	4.727	0.0356425	1163.98	306.19
2008	Hebei	8598.45	501.102	114.548	3.4667	2.9976	0.0172043	833.51	188.06
2008	Shanxi	3472.22	343.265	99.6016	4.6546	3.7117	0.0209626	640.22	170.85
2008	Inner Mongolia	3261.58	290.841	96.0615	4.5043	3.3279	0.0244732	719.13	281.46
2008	Liaoning	6523.16	466.984	97.371	5.1318	4.3091	0.0194441	879.08	265.01
2008	Jiling	3661.66	427.423	101.729	4.7188	3.6645	0.0217678	854.8	311.37
2008	Heilongjiang	4608.29	414.8	95.1475	4.2274	3.5398	0.0187445	729.55	272.49
2008	Shanghai	12837	444.543	357.143	9.1637	6.9985	0.0571249	857.11	571.06
2008	Jiangsu	10706.6	602.337	188.324	3.9402	3.2014	0.0191449	689.37	263.85
2008	Zhejiang	15220.7	289.847	149.925	5.1817	3.4317	0.0274094	859.06	452.44
2008	Anhui	4875.67	456.059	114.286	2.7856	2.3695	0.0169265	554.44	177.04
2008	Fujian	5959.48	314.288	127.877	2.972	2.5475	0.0204106	502.41	174.12
2008	Jiangxi	6269.59	433.482	163.934	3.0501	2.2938	0.0174813	385.91	167.71
2008	Shandong	8116.88	809.061	142.45	4.0012	3.4059	0.0149108	708.58	230.84
2008	Henan	4757.37	291.596	119.474	2.9473	2.5487	0.0154282	626.55	173.19
2008	Hubei	5797.1	317.571	150.15	3.8264	2.7439	0.0166492	525.32	178.77
2008	Hunan	3284.07	445.236	124.378	3.3416	2.703	0.0137302	668.53	219.95
2008	Guangdong	6116.21	297.292	134.59	4.6466	3.0301	0.0203312	752.52	199.31
2008	Guangxi	4608.29	297.867	97.8474	3.0275	2.3027	0.0163555	542.07	149.01
2008	Hainan	4688.23	338.341	114.679	3.9174	2.5313	0.0218194	503.78	95.55
2008	Chongqing	2840.91	297.415	165.837	2.7247	2.5161	0.0181882	749.51	168.57
2008	Sichuan	2558.2	414.783	129.366	3.004	2.7363	0.0176408	511.78	174.75
2008	Guizhou	1778.09	279.814	74.3494	2.2125	2.0587	0.0187536	354.52	79.31
2008	Yunnan	2096	529.661	83.1255	2.8576	2.8875	0.0230216	631.7	167.92
2008	Tibet	427.423	624.883	38.7597	3.3536	3.0995	0.0559464	272.81	50
2008	Shaanxi	3918.5	416.285	103.734	3.8891	3.2824	0.0210841	678.38	222.51
2008	Gansu	2400.38	198.232	70.6714	3.2728	2.86	0.0228607	564.25	149.82
2008	Qinghai	1977.46	198.381	72.8332	4.0893	3.2632	0.0444913	613.24	229.28
2008	Ningxia	3982.48	279.728	83.9631	4.2297	3.3451	0.0276956	645.98	239.4
2008	Xinjiang	1611.86	135.466	52.1648	5.1323	4.6469	0.0275202	598.78	210.69
2009	Beijing	6662.23	294.209	201.613	12.9167	7.2177	0.0895844	1563.1	709.44
2009	Tianjin	10405.8	534.862	106.61	6.8986	4.7087	0.0441502	1220.92	301.06
2009	Hebei	8403.36	488.486	143.678	3.7144	3.2114	0.0248321	808.88	219.32
2009	Shanxi	5777.01	355.29	112.613	5.3799	4.1708	0.0296815	769.79	210.32
2009	Inner Mongolia	3306.88	279.245	104.932	5.5032	3.5549	0.0418752	869.71	320.62
2009	Liaoning	10000	463.299	104.822	5.3202	4.4945	0.0376227	913.13	283.37
2009	Jiling	3880.48	386.884	103.842	4.8742	3.9759	0.0391821	914.47	380.71
2009	Heilongjiang	5402.49	410.968	106.383	4.5598	3.8154	0.0354161	864.89	351.05
2009	Shanghai	18083.2	451.958	387.597	9.4828	7.1053	0.060104	755.29	697.11
2009	Jiangsu	19230.8	607.337	208.333	4.1646	3.3787	0.0253779	794.63	290.93
2009	Zhejiang	10482.2	308.075	164.474	5.6455	3.6087	0.0335613	933.11	532.06
2009	Anhui	5205.62	511.687	148.81	3.0699	2.5637	0.0270333	633.93	199.44
2009	Fujian	6844.63	312.343	135.501	3.7388	2.9682	0.0254752	540.63	197.85
2009	Jiangxi	7288.63	418.302	179.856	3.2534	2.4903	0.0271979	483.96	205.68
2009	Shandong	7824.73	864.363	146.413	4.3915	3.6764	0.0199825	799.79	280.49
2009	Henan	5910.17	302.459	160.514	3.375	2.8345	0.0235215	790.87	215
2009	Hubei	5640.16	318.437	167.504	4.0213	3.0498	0.024343	675.32	210.36
2009	Hunan	3684.6	431.14	129.702	3.6183	3.0246	0.0248514	790.95	244.17
2009	Guangdong	7315.29	285.706	146.843	5.0362	3.2463	0.0249601	836.39	259
2009	Guangxi	4260.76	299.624	106.383	3.3229	2.521	0.0239182	529.36	154.32
2009	Hainan	4089.98	372.014	129.534	4.3041	2.6728	0.0348754	536.4	123.82
2009	Chongqing	3317.85	367.118	179.533	3.0531	2.8276	0.0268379	878.25	197.15
2009	Sichuan	3438.79	417.55	141.044	3.373	3.0564	0.0267682	564.93	209.22
2009	Guizhou	1986.1	295.391	84.6024	2.3651	2.3854	0.029075	471.39	96.38
2009	Yunnan	2407.9	530.507	93.3707	3.0249	3.1401	0.0330968	606.86	181.97
2009	Tibet	430.608	337.521	42.5351	3.49	2.941	0.0746579	317.08	53.84
2009	Shaanxi	4557.89	410.479	126.904	4.4601	3.4962	0.0337625	862.7	251.23
2009	Gansu	2759.38	209.061	84.7458	3.377	3.0126	0.0345897	654.82	164.72
2009	Qinghai	2076.84	154.208	106.838	4.4279	3.5487	0.0582864	610.02	270.06
2009	Ningxia	4830.92	315.048	78.6782	4.4835	3.4807	0.0366553	816.87	318.77
2009	Xinjiang	2416.04	166.807	59.6303	5.4702	5.055	0.0393481	643.48	244.59
2010	Beijing	7633.59	371.761	225.734	13.58	7.35	0.0952264	1389.5	867.9
2010	Tianjin	10416.7	576.236	116.822	7.12	4.93	0.0539309	1273.4	299.8
2010	Hebei	5434.78	500.025	159.236	4	3.42	0.0327347	971.3	289.3
2010	Shanxi	6849.32	377.444	107.759	5.58	4.49	0.0318571	789.9	240.9
2010	Inner Mongolia	2840.91	308.1	118.624	5.13	3.81	0.04883	992.7	416.9
2010	Liaoning	8264.46	482.905	110.619	5.46	4.8	0.0345964	1018.4	409.6
2010	Jiling	3558.72	407.116	102.881	5.08	4.22	0.040382	1120.4	511.5
2010	Heilongjiang	4608.29	417.571	120.627	5	4.16	0.0352641	978.8	434.3
2010	Shanghai	15151.5	538.735	401.606	9.71	7.44	0.0695156	1002.1	738.9
2010	Jiangsu	27777.8	723.641	215.983	4.4	3.61	0.0317295	808.4	323
2010	Zhejiang	13513.5	337.291	173.01	6.08	3.88	0.0412244	984.6	609.1
2010	Anhui	4566.21	567.666	143.885	3.1	2.75	0.0309271	716.9	227.1
2010	Fujian	8196.72	341.705	156.006	4.05	3.2	0.0318396	591.5	219
2010	Jiangxi	8928.57	475.376	221.729	3.37	2.66	0.0336191	550.3	232.8
2010	Shandong	8695.65	975.8	160	4.71	4.01	0.0261554	885.2	301.6
2010	Henan	6578.95	345.435	196.464	3.45	3.03	0.0287287	875.5	242.9
2010	Hubei	6493.51	358.95	191.571	4.16	3.26	0.0312731	694.6	236.3
2010	Hunan	3745.32	469.682	140.449	3.81	3.3	0.0274633	784.7	258.1
2010	Guangdong	9523.81	305.316	157.729	5.34	3.52	0.0291202	925.6	232
2010	Guangxi	4830.92	301.741	115.34	3.56	2.7	0.0358983	538.2	205.2
2010	Hainan	4405.29	382.395	135.501	4.41	2.9	0.0400904	604.2	129.3
2010	Chongqing	4347.83	415.248	192.678	3.36	3.14	0.0328876	982.7	242.6
2010	Sichuan	4385.96	443.616	168.634	3.62	3.35	0.0327339	648.3	258.1
2010	Guizhou	2824.86	360.399	107.643	2.48	2.51	0.0366996	535.4	133.2
2010	Yunnan	2680.97	559.253	101.112	3.16	3.47	0.0399212	708.8	197.6
2010	Tibet	572.082	532.34	42.9185	3.43	3.01	0.106724	352.3	71.5
2010	Shaanxi	5780.35	471.542	149.477	4.68	3.67	0.0419427	863.4	329.3
2010	Gansu	3012.05	248.151	90.0901	3.65	3.33	0.0392198	746.8	180.1
2010	Qinghai	2217.29	219.236	94.9668	4.53	3.72	0.0691041	701.4	291.3
2010	Ningxia	3367	417.188	83.4028	4.66	3.68	0.0537443	921.9	356.4
2010	Xinjiang	2314.81	185.426	61.1621	5.73	5.37	0.0473958	684	316.6
2011	Beijing	10101	440.995	230.415	14.2	7.4	0.111706	1327.2	840.6
2011	Tianjin	14705.9	643.501	117.371	7.33	4.94	0.0668325	1275.6	360.5
2011	Hebei	10638.3	551.937	171.527	4.11	3.63	0.0418134	923.8	344.3
2011	Shanxi	6024.1	356.99	110.988	5.47	4.49	0.0444218	774.9	328.9
2011	Inner Mongolia	5988.02	300.68	125	5.34	4.08	0.0663212	1126	468
2011	Liaoning	9345.79	428.101	104.058	5.54	5.07	0.04154	1079.8	413.8
2011	Jiling	6060.61	385.356	101.523	5.1	4.45	0.0523276	1171.3	462.4
2011	Heilongjiang	5952.38	433.125	130.548	5.09	4.31	0.0445434	948.4	443.2
2011	Shanghai	27027	599.161	359.712	9.92	7.55	0.0809513	1005.5	584.5
2011	Jiangsu	83333.3	760.398	256.41	4.67	3.94	0.0442928	805.7	362.3
2011	Zhejiang	15625	382.029	182.149	6.42	4.07	0.0510672	1033.7	709.3
2011	Anhui	6369.43	527.037	190.476	3.16	2.97	0.0464527	737.1	264.4
2011	Fujian	7042.25	362.174	159.744	4.47	3.5	0.0428226	617.4	251.4
2011	Jiangxi	7936.51	481.696	241.546	3.49	2.85	0.0437391	524.2	243.8
2011	Shandong	10309.3	934.405	206.612	5.02	4.34	0.0373923	885.8	383.9
2011	Henan	9803.92	317.844	236.967	3.63	3.2	0.0385035	941.3	287.8
2011	Hubei	9433.96	356.684	194.553	4.35	3.63	0.0429489	709.6	295.2
2011	Hunan	5319.15	450.187	152.905	3.96	3.61	0.038929	776.9	293.6
2011	Guangdong	8771.93	320.266	167.785	5.62	3.76	0.0412899	929.5	307.4
2011	Guangxi	5347.59	280.796	120.773	3.8	2.83	0.0501356	625.5	229
2011	Hainan	7352.94	380.938	148.368	4.77	3.14	0.0573298	579.9	138.4
2011	Chongqing	4629.63	407.78	219.298	3.61	3.47	0.0492292	1021.5	270.3
2011	Sichuan	4329	448.049	170.94	3.89	3.69	0.0463304	661	276.1
2011	Guizhou	4115.23	380.156	186.22	2.68	2.77	0.0499452	546.8	178.1
2011	Yunnan	2881.84	557.041	103.734	3.31	3.8	0.0511725	637.9	239.9
2011	Tibet	553.403	429.516	49.334	3.57	3.17	0.116386	385.6	71.2
2011	Shaanxi	7518.8	460.723	162.075	5.04	3.94	0.0527945	935.4	376.2
2011	Gansu	3257.33	236.502	104.822	3.88	3.48	0.0558383	828.6	203.1
2011	Qinghai	2169.2	231.82	93.2836	4.94	4.15	0.0834961	718.8	307.9
2011	Ningxia	4385.96	381.534	87.7963	4.91	3.96	0.0642583	890.1	417.9
2011	Xinjiang	2557.54	169.228	61.3121	5.93	5.69	0.0599581	708.2	314.7
2012	Beijing	15151.5	573.23	218.818	9.48	4.84	0.123744	1523.3	1035.2
2012	Tianjin	10869.6	683.387	126.743	5.45	3.79	0.0749484	1415.4	571.7
2012	Hebei	9523.81	542.77	191.205	4.32	3.9	0.0443455	956	434.7
2012	Shanxi	8547.01	322.393	127.389	5.53	4.58	0.0499445	851.3	349.3
2012	Inner Mongolia	4975.12	309.023	142.653	5.62	4.45	0.0714535	1239.4	534.2
2012	Liaoning	12658.2	433.125	125.156	5.62	5.26	0.0456117	1208.3	482.9
2012	Jiling	6097.56	428.927	112.36	5.24	4.64	0.0583037	1108.5	673.6
2012	Heilongjiang	5747.13	444.701	132.979	5.25	4.65	0.0452078	1083	573.6
2012	Shanghai	50000	524.356	374.532	6.21	4.61	0.0829005	1140.8	908.6
2012	Jiangsu	71428.6	820.277	265.252	5	4.21	0.0527958	962.5	645.6
2012	Zhejiang	25000	478.149	199.601	6.02	3.89	0.0558539	1248.9	921.3
2012	Anhui	8695.65	505.127	190.114	3.94	3.71	0.053339	907.6	440.5
2012	Fujian	8771.93	348.347	165.837	4.7	3.72	0.0496243	773.3	321.2
2012	Jiangxi	8849.56	485.178	251.256	3.99	3.64	0.0486578	641.2	346.7
2012	Shandong	9900.99	872.6	209.205	5.47	4.89	0.0436675	938.9	508.4
2012	Henan	10869.6	318.289	251.256	4.56	4.19	0.045288	919.8	399.7
2012	Hubei	9900.99	377.729	201.613	5	4.38	0.0463723	915.7	438.2
2012	Hunan	5102.04	412.729	168.35	4.47	4.32	0.0443094	790.8	396.5
2012	Guangdong	10101	314.911	171.233	4.89	3.35	0.0476819	948.2	398.5
2012	Guangxi	5747.13	300.345	125.471	4.72	3.6	0.054074	779.1	301.3
2012	Hainan	3875.97	359.105	171.233	5.08	3.42	0.0675243	783.3	290.1
2012	Chongqing	6666.67	407.199	212.314	4.47	4.44	0.0568537	1050.6	375.3
2012	Sichuan	5291.01	461.404	193.424	4.82	4.83	0.0525318	735.3	413.1
2012	Guizhou	3831.42	388.38	205.761	3.72	4	0.0577056	578.3	246.3
2012	Yunnan	3571.43	485.131	118.064	3.58	4.18	0.0572945	822.4	309.3
2012	Tibet	567.859	432.994	41.5973	3.03	2.72	0.117409	424.1	65.8
2012	Shaanxi	9345.79	443.675	178.571	5.76	4.51	0.059233	1100.5	533.4
2012	Gansu	4098.36	326.371	117.509	4.33	4.36	0.0575001	874.1	339.3
2012	Qinghai	2762.43	215.313	111.982	5.11	4.54	0.10487	854.3	308.1
2012	Ningxia	3636.36	376.918	89.2857	5.29	4.29	0.0712143	978.1	444.7
2012	Xinjiang	2932.55	160.133	69.541	6.12	5.89	0.0653355	913	376.9
2013	Beijing	9803.92	641.56	266.667	15.46	4.92	0.130569	1658.4	1125.2
2013	Tianjin	11363.6	698.959	137.931	8.05	3.92	0.0875817	1556.4	760.4
2013	Hebei	9345.79	550.661	207.9	4.44	4.14	0.0519252	1047.3	543.7
2013	Shanxi	6410.26	336.859	127.226	5.77	4.76	0.0555477	905.9	490.2
2013	Inner Mongolia	6451.61	338.926	152.672	6.01	4.81	0.0784856	1354.1	588.9
2013	Liaoning	12048.2	477.236	133.511	6.01	5.51	0.0522771	1309.6	548.8
2013	Jiling	5847.95	512.926	112.613	5.45	4.84	0.0659733	1447.5	840.5
2013	Heilongjiang	6756.76	462.749	136.986	5.49	4.93	0.0496725	1180.7	727
2013	Shanghai	10752.7	575.44	409.836	10.97	4.73	0.0889884	1016.7	1029
2013	Jiangsu	52631.6	856.604	291.545	5.63	4.64	0.0599361	1058.1	724.2
2013	Zhejiang	16129	519.588	207.469	7.3	4.18	0.0637921	1228	746.1
2013	Anhui	7299.27	504.236	213.675	3.66	3.91	0.0600018	1143	510.1
2013	Fujian	8333.33	356.417	195.312	5.44	4.14	0.0594148	773.2	380.6
2013	Jiangxi	9345.79	484.567	286.533	3.94	3.85	0.0579674	670.7	380.4
2013	Shandong	10752.7	806.127	211.416	6.21	5.03	0.049917	1005.3	635.3
2013	Henan	9708.74	413.001	255.102	4.24	4.57	0.0523176	1085.5	168.8
2013	Hubei	8620.69	392.449	206.612	5.01	4.97	0.0555414	1029.6	591.9
2013	Hunan	6250	392.326	184.162	4.52	4.69	0.0511861	918.4	497.2
2013	Guangdong	11904.8	315.338	194.553	6.32	3.55	0.0534878	1048.3	446.5
2013	Guangxi	7042.25	345.459	124.224	4.44	3.97	0.0605237	883.6	383.9
2013	Hainan	5586.59	319.326	186.567	5.29	3.59	0.0777254	993.2	306.5
2013	Chongqing	5847.95	392.85	219.298	4.23	4.96	0.0666832	1101.6	482.2
2013	Sichuan	4830.92	504.312	198.807	4.68	5.26	0.0600959	772.8	498.3
2013	Guizhou	4424.78	381.752	202.84	3.64	4.76	0.0653043	654.5	282.5
2013	Yunnan	3745.32	484.426	138.504	4.2	4.48	0.0641343	939.1	362.6
2013	Tibet	647.249	420.929	53.135	3.67	3.53	0.129119	467.2	82.7
2013	Shaanxi	7518.8	481.394	196.078	6.04	4.92	0.0683146	1212.4	619.9
2013	Gansu	4347.83	478.492	121.507	4.33	4.49	0.0642336	1049.7	398
2013	Qinghai	2272.73	208.078	130.208	5.66	5.11	0.118793	906.1	520.1
2013	Ningxia	6622.52	394.742	104.275	5.58	4.76	0.0821977	1063.1	492.1
2013	Xinjiang	2958.58	161.553	71.9942	6.43	6.06	0.0710636	1027.6	444.2
2014	Beijing	12987	604.266	246.914	9.91	5.1	0.149792	1717.6	1167.1
2014	Tianjin	10752.7	671.231	139.082	5.6	4.01	0.106359	1694.3	732.6
2014	Hebei	11363.6	536.797	220.751	4.76	4.37	0.0605101	1117.3	696
2014	Shanxi	6944.44	341.939	138.504	5.74	4.86	0.0668706	1020.6	559
2014	Inner Mongolia	5102.04	332.436	158.73	6.17	5.15	0.0909365	1394.8	831.2
2014	Liaoning	9345.79	423.603	145.138	5.84	5.82	0.0623126	1343	789.5
2014	Jiling	3875.97	491.957	133.869	5.5	5.12	0.0750047	1692.1	968.6
2014	Heilongjiang	6756.76	481.232	150.602	5.54	5.25	0.0613914	1334.8	839.2
2014	Shanghai	20000	574.053	411.523	6.76	4.84	0.109145	1350.3	1990.9
2014	Jiangsu	52631.6	852.588	304.878	5.76	4.93	0.0704679	1122	809.9
2014	Zhejiang	18181.8	515.677	221.729	6.82	4.46	0.0787579	1244.4	943.9
2014	Anhui	8695.65	525.403	226.757	4.41	4.14	0.0698686	869.9	551.7
2014	Fujian	9708.74	364.166	190.476	5.43	4.33	0.0767566	935.5	481.7
2014	Jiangxi	11111.1	481.394	303.951	4.43	4.11	0.0745139	672.5	401.3
2014	Shandong	10526.3	759.59	221.729	6.17	5.11	0.0618695	1109.4	738.8
2014	Henan	8928.57	461.51	251.256	5.24	4.87	0.0638988	1054.5	603.7
2014	Hubei	11111.1	405.104	215.517	5.77	5.46	0.0690024	1033.5	624.4
2014	Hunan	6711.41	405.022	178.891	5.07	5.28	0.0626965	1078.8	638.3
2014	Guangdong	11904.8	277.2	198.02	5.44	3.78	0.0725052	1122.7	502
2014	Guangxi	7092.2	356.977	129.199	5.44	4.24	0.0747426	776.3	413.4
2014	Hainan	6666.67	306.532	172.712	5.6	3.82	0.0979113	734.3	362.2
2014	Chongqing	5464.48	399.377	231.481	5.16	5.37	0.0823478	1245.3	535.9
2014	Sichuan	5376.34	546.807	220.751	5.55	5.65	0.0717546	1019	557.4
2014	Guizhou	3731.34	393.391	183.824	4.85	5.19	0.0864448	633.7	302.3
2014	Yunnan	4524.89	479.57	137.931	4.43	4.77	0.0747589	1085.5	352.9
2014	Tibet	918.274	373.608	59.7015	4.05	3.75	0.153876	618	71.5
2014	Shaanxi	8620.69	496.401	220.751	6.69	5.28	0.083031	1310.2	776.4
2014	Gansu	5128.21	517.974	136.24	4.88	4.72	0.0788158	1117.4	513.3
2014	Qinghai	3003	257.885	143.062	5.82	5.66	0.137352	813.1	676.7
2014	Ningxia	6756.76	371.83	115.741	6.01	4.91	0.0986627	1158.8	702
2014	Xinjiang	2557.54	163.457	70.0771	6.68	6.22	0.0880222	1179.8	593.4
2015	Beijing	11764.7	662.866	307.692	10.4	5.14	0.170707	2044.4	1088.6
2015	Tianjin	12345.7	758.438	148.81	5.9	4.12	0.126067	1721.3	979.7
2015	Hebei	11363.6	540.774	243.309	5	4.61	0.0720668	1304.5	788.7
2015	Shanxi	7633.59	372.842	143.885	5.8	5	0.0793397	1240.9	770.2
2015	Inner Mongolia	5464.48	372.578	180.505	6.5	5.33	0.102408	1470.8	1114.4
2015	Liaoning	11764.7	473.53	164.474	6	6.09	0.0643392	1630.8	1026.4
2015	Jiling	6493.51	573.855	150.376	5.8	5.25	0.0892777	1838.4	1008
2015	Heilongjiang	5952.38	500.601	150.376	5.6	5.58	0.0718734	1457.6	992.1
2015	Shanghai	17543.9	535.017	465.116	7	5.08	0.125642	2327.6	1330.3
2015	Jiangsu	43478.3	804.894	321.543	6.1	5.19	0.0814049	1616.7	845.3
2015	Zhejiang	18867.9	517.491	251.256	7.3	4.92	0.0876512	1527	1068.3
2015	Anhui	7142.86	412.099	238.095	4.6	4.35	0.0790416	976.5	778.8
2015	Fujian	9900.99	359.402	207.469	5.5	4.51	0.0914796	1059	735.9
2015	Jiangxi	12048.2	438.712	325.733	4.6	4.33	0.0873461	760.7	525.2
2015	Shandong	11764.7	763.942	255.102	6.3	5.27	0.0712317	1188	776.4
2015	Henan	9523.81	488.377	255.102	5.5	5.16	0.075711	1204.1	731.4
2015	Hubei	10989	397.535	228.833	6.3	5.86	0.0880543	1187.8	907.3
2015	Hunan	7042.25	408.597	206.612	5.5	5.85	0.0727905	1209.8	771.4
2015	Guangdong	16393.4	319.295	215.517	5.7	4.02	0.0846493	988.3	686.9
2015	Guangxi	7042.25	380.59	139.082	5.7	4.47	0.0862948	845.9	553.5
2015	Hainan	12048.2	291.988	199.601	6	4.25	0.110384	960.3	454.1
2015	Chongqing	9009.01	381.563	251.256	5.5	5.85	0.104086	1187.7	677
2015	Sichuan	5617.98	532.708	248.756	5.8	5.96	0.0836689	1283.6	723.7
2015	Guizhou	4878.05	375.08	198.413	5.3	5.57	0.102224	927.4	373
2015	Yunnan	4237.29	481.417	141.844	4.8	5.01	0.0891349	1115.2	514
2015	Tibet	991.08	307.201	59.1716	4.4	4.33	0.193845	552.5	91.6
2015	Shaanxi	10869.6	499.65	234.192	7	5.59	0.0973847	1495.9	883.7
2015	Gansu	6622.52	529.829	134.59	5	4.91	0.096209	1048.2	546.2
2015	Qinghai	3134.8	241.371	143.678	6	5.87	0.168975	1213	944.5
2015	Ningxia	4329	425.622	120.337	6.2	5.06	0.110963	1616.9	856.9
2015	Xinjiang	2597.4	157.453	70.4225	6.9	6.37	0.103406	1310.9	717.2
2016	Beijing	9523.81	724.69	271.003	10.8	5.39	0.183134	2369.5	1336
2016	Tianjin	10638.3	771.248	132.802	6.1	4.21	0.130109	1888.1	1159.9
2016	Hebei	9009.01	558.753	246.305	5.3	4.83	0.0733414	1500.6	920.5
2016	Shanxi	8264.46	410.055	133.69	6.1	5.15	0.081711	1394.1	794.3
2016	Inner Mongolia	6410.26	399.409	167.785	6.8	5.53	0.112948	1575.7	1117.7
2016	Liaoning	10869.6	498.256	145.773	6.3	6.5	0.0701942	1761.9	1064.5
2016	Jiling	6849.32	685.542	149.925	6.1	5.53	0.100117	1924.2	1058.1
2016	Heilongjiang	6756.76	552.425	156.495	5.8	5.79	0.073851	1924.3	1112.8
2016	Shanghai	29411.8	543.478	456.621	7.4	5.34	0.158306	2361.7	1464.3
2016	Jiangsu	45454.5	872.905	283.286	6.5	5.54	0.0891074	1594.3	1088.2
2016	Zhejiang	17543.9	512.007	256.41	7.7	5.19	0.0970376	1539	1246.3
2016	Anhui	7692.31	485.46	236.967	4.7	4.55	0.0774887	1073.3	808.2
2016	Fujian	11764.7	386.414	205.339	5.7	4.51	0.0974652	1165.3	826.9
2016	Jiangxi	10101	446.249	348.432	4.8	4.55	0.0955401	841.4	569.7
2016	Shandong	10416.7	728.916	213.22	6.5	5.44	0.07944	1416.1	919.2
2016	Henan	10638.3	520.156	250.627	5.7	5.47	0.0816209	1365.5	769
2016	Hubei	11627.9	400.112	215.983	6.5	6.13	0.100068	1482	985.1
2016	Hunan	7246.38	419.745	217.865	5.8	6.24	0.0800748	1174.6	844.1
2016	Guangdong	13333.3	312.344	216.92	6	4.23	0.101994	1096.4	723.1
2016	Guangxi	7874.02	393.298	151.515	6	4.64	0.0967714	866.2	709.7
2016	Hainan	5649.72	311.071	227.273	6.3	4.4	0.124504	1307.1	634.5
2016	Chongqing	7633.59	379.363	234.192	5.9	6.26	0.108655	1394.1	745.9
2016	Sichuan	5714.29	540.833	255.754	6	6.28	0.0934689	1369.3	839.8
2016	Guizhou	4464.29	393.376	197.628	5.8	5.92	0.110411	872.2	449.5
2016	Yunnan	4291.85	532.198	136.799	5.2	5.31	0.0978789	1351.9	577.6
2016	Tibet	909.918	348.323	60.5327	4.5	4.37	0.21139	534.4	136.4
2016	Shaanxi	10526.3	514.774	233.645	7.6	5.91	0.100094	1783.6	958.2
2016	Gansu	5847.95	499.55	134.048	5.2	5.15	0.104693	1390.8	669.8
2016	Qinghai	3174.6	234.395	141.643	6.2	5.86	0.173794	1459.3	1190.9
2016	Ningxia	5000	442.537	113.766	6.6	5.38	0.121526	2016	926
2016	Xinjiang	3134.8	164.826	67.7048	7.1	6.54	0.106935	1517.1	731.8
2017	Beijing	12500	716.281	311.526	11.3	5.56	0.19711	2629.8	1347
2017	Tianjin	16666.7	707.114	171.527	6.5	4.39	0.116955	2172.2	1334.5
2017	Hebei	12048.2	574.482	308.642	5.7	5.25	0.0804711	1549.9	928.2
2017	Shanxi	7407.41	422.422	160	6.3	5.34	0.0868014	1651.6	769.6
2017	Inner Mongolia	7633.59	374.042	184.843	7.1	5.94	0.127908	1840.2	1187.7
2017	Liaoning	7352.94	487.282	167.504	6.7	6.83	0.0770491	2313.6	1139.2
2017	Jiling	7751.94	720.773	168.634	6.2	5.66	0.102766	2059.2	1230.5
2017	Heilongjiang	4694.84	574.449	181.159	6.1	6.38	0.0784347	2007.5	1269.9
2017	Shanghai	90909.1	540.365	495.05	7.7	5.57	0.170462	2839.9	1707.1
2017	Jiangsu	9615.38	896.539	291.545	6.8	5.84	0.09833	1624.5	1148
2017	Zhejiang	22222.2	483.302	267.38	8.1	5.54	0.103264	1691.9	1173.2
2017	Anhui	6535.95	447.007	263.852	5	4.89	0.0955626	1269.3	931.9
2017	Fujian	10526.3	391.957	230.947	5.9	4.66	0.107501	1178.5	866.9
2017	Jiangxi	12195.1	430.256	355.872	5.1	5.06	0.106575	887.4	650
2017	Shandong	11111.1	690.179	232.558	6.9	5.84	0.0828788	1610	1027.3
2017	Henan	9615.38	519.724	271.739	6.1	5.85	0.087525	1524.5	797.8
2017	Hubei	10416.7	400.272	242.131	6.8	6.37	0.10415	1792	1213.5
2017	Hunan	7874.02	396.464	228.833	6.1	6.59	0.0854181	1362.6	986.5
2017	Guangdong	14705.9	288.425	227.273	6.3	4.41	0.11707	1304.5	803.9
2017	Guangxi	7142.86	377.188	157.233	6.2	4.94	0.104875	1065.9	781.8
2017	Hainan	4219.41	261.588	251.889	6.5	4.53	0.137553	1399.8	593
2017	Chongqing	6666.67	352.448	239.808	6.2	6.71	0.115047	1700	852.3
2017	Sichuan	7462.69	523.642	283.286	6.4	6.79	0.100151	1423.4	972.5
2017	Guizhou	4255.32	382.834	201.613	6.3	6.51	0.121845	1050.1	527.8
2017	Yunnan	5076.14	512.715	164.745	5.9	5.72	0.113944	1526.7	620.1
2017	Tibet	1052.63	315.746	62.7353	4.9	4.78	0.278326	585.3	152.6
2017	Shaanxi	10752.7	517.84	269.542	8.1	6.29	0.109065	2016.7	1044.1
2017	Gansu	6896.55	514.695	132.802	5.6	5.58	0.110146	1583.4	821.3
2017	Qinghai	3401.36	221.205	136.612	7	6.41	0.209386	1750.4	1278.8
2017	Ningxia	4291.85	453.145	123.001	7.3	5.84	0.14367	1874	1040.6
2017	Xinjiang	3236.25	169.661	77.2798	7.1	6.85	0.109084	1934.8	846.8
2018	Beijing	9345.79	760.514	349.65	11.9	5.74	0.227528	3088	1699.3
2018	Tianjin	19607.8	679.579	174.216	6.7	4.37	0.123562	2599.5	1407.2
2018	Hebei	11363.6	579.005	321.543	6.1	5.58	0.0914944	1737.3	1072.6
2018	Shanxi	7042.25	420.38	175.439	6.6	5.6	0.0965544	1741.4	937.5
2018	Inner Mongolia	9523.81	364.047	194.175	7.4	6.27	0.124552	1907.3	1288.4
2018	Liaoning	10101	499.376	175.131	7	7.21	0.0804355	2380.1	1251.4
2018	Jiling	6493.51	754.717	181.488	6.8	6.18	0.104	2164	1399.6
2018	Heilongjiang	4310.34	606.097	195.312	6.1	6.63	0.0797768	1966.7	1551.2
2018	Shanghai	71428.6	571.298	420.168	8.1	5.74	0.193944	2734.7	1456.4
2018	Jiangsu	10526.3	881.057	280.899	7.3	6.11	0.104995	1573.7	1395
2018	Zhejiang	24390.2	549.964	281.69	8.5	5.79	0.109151	1871.8	1370.2
2018	Anhui	10416.7	444.8	303.951	5.3	5.19	0.0991617	1274.5	1006.8
2018	Fujian	11363.6	389.408	265.957	6.3	4.88	0.112077	1235.1	906.5
2018	Jiangxi	12345.7	434.16	411.523	5.3	5.37	0.125962	1044.3	718.2
2018	Shandong	10526.3	635.405	271.003	7.4	6.06	0.0881008	1780.6	1129.3
2018	Henan	8695.65	515.73	268.817	6.5	6.34	0.0967153	1611.5	909
2018	Hubei	10309.3	398.788	278.552	6.9	6.65	0.0973022	2165.5	1438.3
2018	Hunan	9615.38	359.17	217.391	6.3	6.99	0.090897	1693	1171.8
2018	Guangdong	15384.6	321.605	236.967	6.7	4.56	0.124053	1503.6	921.7
2018	Guangxi	9523.81	355.568	171.821	6.5	5.2	0.110946	1254.2	931
2018	Hainan	5952.38	277.747	280.899	6.8	4.8	0.154673	1505.1	629.5
2018	Chongqing	8264.46	415.144	261.78	6.7	7.1	0.120177	1882.5	883.9
2018	Sichuan	8695.65	529.157	316.456	6.7	7.18	0.105609	1595.6	1093.6
2018	Guizhou	5128.21	385.832	190.476	6.8	6.82	0.133833	1244	602.5
2018	Yunnan	5649.72	506.663	184.502	6.2	6.03	0.119134	1786.6	681.5
2018	Tibet	1769.91	279.259	68.1663	5.5	4.88	0.310845	639.7	147.5
2018	Shaanxi	15625	536.74	284.091	8.5	6.57	0.117833	2140.8	1260.4
2018	Gansu	5376.34	556.112	148.368	6	6.17	0.118897	1741.2	890.6
2018	Qinghai	3906.25	230.792	153.846	7.4	6.49	0.234826	1948.6	1270.4
2018	Ningxia	4901.96	445.633	157.48	7.7	5.96	0.153417	1936.6	1131.2
2018	Xinjiang	3597.12	151.573	90.8265	7.1	7.19	0.115054	2065.6	970.7
