# Supplementary material for: The coupling coordination characteristics of China’s health production efficiency and new urbanization and its influencing factors
Source: PLoS One. 2024 Mar 14;19(3):e0298683. doi: 10.1371/journal.pone.0298683 (PMC10939262; doi:10.1371/journal.pone.0298683)
Supplement: S2 File — (XLSX) [file pone.0298683.s002.xlsx]

## Sheet: Sheet1
ID	Region	Year	D	lnpop	lngdp	lnurg	lning	lninp	lnins	lngov
1	Beijing	2003	0.724417	6.76446	10.3754	0.907594	1.91028	2.2214	3.73347	2.756
1	Beijing	2004	0.717086	6.8132	10.5202	0.929941	1.7949	2.18668	3.87293	2.78721
1	Beijing	2005	0.532083	6.8416	10.7242	0.876712	1.82467	2.28079	3.98213	2.71877
1	Beijing	2006	0.748632	6.87047	10.8291	0.881312	1.90405	2.27859	4.08578	2.78831
1	Beijing	2007	0.715241	6.92883	10.9717	0.845612	1.97567	2.19666	4.26896	2.82786
1	Beijing	2008	0.729956	6.98396	11.0514	0.841132	2.00192	2.14449	4.28795	2.8652
1	Beijing	2009	0.709975	7.03299	11.1627	0.829203	1.97188	2.25274	4.29133	2.87354
1	Beijing	2010	0.692781	7.08633	11.2099	0.784883	1.92794	2.06874	4.32701	2.93137
1	Beijing	2011	0.617026	7.11482	11.3103	0.803293	1.9385	1.92068	4.38815	2.98
1	Beijing	2012	0.692703	7.13963	11.3791	0.794567	1.93848	1.96144	4.40824	3.01355
1	Beijing	2013	0.689502	7.16138	11.4579	0.957778	1.88948	1.95788	4.42685	3.03742
1	Beijing	2014	0.718036	7.17863	11.5129	0.94479	1.96333	1.90115	4.4523	3.04597
1	Beijing	2015	0.749778	7.18737	11.5759	0.94386	1.86526	1.81698	4.46202	3.21174
1	Beijing	2016	0.735189	7.18853	11.6801	0.942856	1.82639	1.88579	4.47899	3.21664
1	Beijing	2017	0.776738	7.18747	11.7675	0.945642	1.8357	1.93638	4.49785	3.19346
1	Beijing	2018	0.908249	7.17974	11.8509	0.942581	1.88093	2.04736	4.52306	3.20836
2	Tianjin	2003	0.736772	6.74338	10.1861	0.814757	1.59065	2.16256	3.22635	2.45366
2	Tianjin	2004	0.761523	6.75586	10.3593	0.826151	1.58715	2.1661	3.24596	2.45169
2	Tianjin	2005	0.640866	6.77425	10.4852	0.817586	1.45699	2.21052	3.35595	2.472
2	Tianjin	2006	0.826018	6.80447	10.6253	0.830031	1.47661	2.29422	3.46632	2.50747
2	Tianjin	2007	0.786692	6.841	10.739	0.847331	1.59088	2.27858	4.18513	2.57357
2	Tianjin	2008	0.798837	6.89447	10.9237	0.898207	1.57495	2.26123	4.2715	2.58786
2	Tianjin	2009	0.70396	6.94263	11.0441	0.901593	1.57339	2.19777	4.37218	2.68303
2	Tianjin	2010	0.697426	6.9942	11.1981	0.880129	1.62715	2.13931	4.30357	2.67535
2	Tianjin	2011	0.628501	7.03588	11.3529	0.781578	1.61735	2.03799	4.27431	2.74486
2	Tianjin	2012	0.670316	7.07821	11.4422	0.747786	1.59773	2.04703	4.24017	2.78978
2	Tianjin	2013	0.865193	7.11915	11.514	0.635315	1.62097	2.06503	4.2204	2.85055
2	Tianjin	2014	0.873964	7.149	11.5639	0.616132	1.72143	2.04764	4.21228	2.89441
2	Tianjin	2015	0.893127	7.16867	11.5895	0.61256	1.79731	1.95887	4.22148	2.96292
2	Tianjin	2016	0.910821	7.17835	11.6531	0.614368	1.70357	1.98349	4.22405	3.02457
2	Tianjin	2017	0.935143	7.17515	11.6864	0.616011	1.71335	2.04621	4.24767	2.87496
2	Tianjin	2018	0.92391	7.17707	11.7012	0.622322	1.82643	2.14993	4.27086	2.80209
3	Hebei	2003	0.607559	5.88795	9.26039	0.930987	1.68363	2.20287	1.7335	2.2069
3	Hebei	2004	0.625243	5.89378	9.46638	0.919271	1.49818	2.17745	1.93712	2.18953
3	Hebei	2005	0.616671	5.89891	9.60118	0.96155	1.52707	2.1193	2.10573	2.2699
3	Hebei	2006	0.673346	5.90676	9.73873	0.997107	1.44767	2.13341	2.18933	2.31137
3	Hebei	2007	0.682794	5.91329	9.89732	1.00169	1.64564	2.1872	4.26121	2.39032
3	Hebei	2008	0.717024	5.91984	10.0536	1.03065	1.85473	2.20213	4.41028	2.44977
3	Hebei	2009	0.697426	5.92635	10.1097	1.05016	2.00698	2.11765	4.48117	2.60836
3	Hebei	2010	0.610961	5.94872	10.2635	1.00419	2.12222	2.26318	4.50625	2.61561
3	Hebei	2011	0.621341	5.95522	10.4332	0.943612	2.14693	2.19205	4.50982	2.666
3	Hebei	2012	0.84113	5.96169	10.5074	0.932978	2.06963	2.14569	4.51828	2.72794
3	Hebei	2013	0.813691	5.96786	10.569	0.88343	2.15577	2.1882	4.5329	2.73798
3	Hebei	2014	0.846242	5.97481	10.5962	0.862898	2.25679	2.2179	4.54218	2.76272
3	Hebei	2015	0.862384	5.98037	10.603	0.861455	2.25135	2.14508	4.51253	2.93618
3	Hebei	2016	0.867099	5.98643	10.6704	0.862908	2.20345	2.20277	4.49219	2.9342
3	Hebei	2017	0.92995	5.99304	10.723	0.863543	2.20983	2.14174	4.51672	2.96802
3	Hebei	2018	0.889124	5.99787	10.7742	0.854554	2.19142	2.18918	4.51642	3.06359
4	Shanxi	2003	0.624942	5.30676	8.91395	1.11408	1.5872	1.91655	2.00253	2.82549
4	Shanxi	2004	0.586967	5.36229	9.12151	1.11572	1.46176	1.90769	2.18157	2.83379
4	Shanxi	2005	0.551152	5.36728	9.43308	1.12613	1.43814	1.87908	2.27129	2.77053
4	Shanxi	2006	0.61904	5.37381	9.55556	1.14818	1.35409	2.03398	2.34989	2.95535
4	Shanxi	2007	0.611447	5.37541	9.73773	1.14897	1.60178	2.03941	4.20056	2.90491
4	Shanxi	2008	0.596121	5.37917	9.92319	1.16375	1.69321	2.0098	4.36545	2.93927
4	Shanxi	2009	0.604321	5.3842	9.97683	1.19328	1.87395	2.10056	4.47361	3.05267
4	Shanxi	2010	0.622424	5.42621	10.1767	1.19508	1.77417	2.09489	4.45917	3.02334
4	Shanxi	2011	0.484217	5.43397	10.3532	1.17421	1.90992	2.10479	4.48613	3.04354
4	Shanxi	2012	0.652795	5.43884	10.4231	1.16661	1.87723	2.01892	4.49989	3.12349
4	Shanxi	2013	0.598137	5.44408	10.4626	1.02961	1.89523	2.05708	4.50374	3.1723
4	Shanxi	2014	0.664771	5.44847	10.4651	1.00512	2.0677	2.11199	4.50256	3.18288
4	Shanxi	2015	0.614787	5.45319	10.4608	1.00502	2.13923	2.21817	4.49473	3.28665
4	Shanxi	2016	0.689006	5.45772	10.4782	0.998005	2.17183	2.23203	3.41594	3.26609
4	Shanxi	2017	0.787691	5.46315	10.6469	0.993442	2.14644	2.27054	4.46412	3.18325
4	Shanxi	2018	0.806574	5.46713	10.7217	0.971255	2.12584	2.28967	4.47583	3.23551
5	Inner Mongolia	2003	0.547192	3.00147	9.10216	1.12901	1.3404	1.95637	2.36129	3.04179
5	Inner Mongolia	2004	0.536867	3.00331	9.333	1.13674	1.13067	2.03173	2.44236	3.04123
5	Inner Mongolia	2005	0.493632	3.00415	9.70081	1.11741	1.11896	2.02316	2.50455	2.86218
5	Inner Mongolia	2006	0.546088	3.00875	9.90613	1.13122	1.24647	2.02369	2.57943	2.82707
5	Inner Mongolia	2007	0.558627	3.02194	10.1422	1.14141	1.39946	2.02092	4.17441	2.86497
5	Inner Mongolia	2008	0.558561	3.0283	10.3802	1.13129	1.41405	2.07557	4.29527	2.9163
5	Inner Mongolia	2009	0.531763	3.03397	10.6037	1.1662	1.67567	2.10644	4.40227	2.96829
5	Inner Mongolia	2010	0.502973	3.03963	10.7653	1.16335	1.66954	2.14389	4.44229	2.96647
5	Inner Mongolia	2011	0.480741	3.04348	10.9677	1.12256	1.70586	2.14312	4.46039	3.03382
5	Inner Mongolia	2012	0.509908	3.04675	11.0649	1.11237	1.64729	2.10279	4.48213	3.06982
5	Inner Mongolia	2013	0.571778	3.04987	11.1248	1.06269	1.67098	2.07483	4.49965	3.08002
5	Inner Mongolia	2014	0.532677	3.05274	11.1711	1.0444	1.76996	2.09213	4.51433	3.08204
5	Inner Mongolia	2015	0.586532	3.05523	11.1719	1.0435	1.79946	2.08328	4.51433	3.17058
5	Inner Mongolia	2016	0.592996	3.05879	11.1853	1.04397	1.84171	2.07714	4.50844	3.21284
5	Inner Mongolia	2017	0.614427	3.06236	11.0629	1.04186	1.96585	2.15485	4.44838	3.33545
5	Inner Mongolia	2018	0.680662	3.06433	11.1317	1.02072	1.87679	2.15833	4.44751	3.32917
6	Liaoning	2003	0.660022	5.65059	9.56506	0.903185	1.16563	2.10583	2.80768	2.57012
6	Liaoning	2004	0.69072	5.65225	9.69874	0.884302	1.0069	2.13389	2.92234	2.60658
6	Liaoning	2005	0.590685	5.65296	9.85131	0.903421	1.04814	2.08454	3.01943	2.71032
6	Liaoning	2006	0.628207	5.66498	9.98911	0.930237	1.12285	2.28255	3.11176	2.72714
6	Liaoning	2007	0.638189	5.67128	10.1554	0.946566	1.32838	2.24305	4.27427	2.76973
6	Liaoning	2008	0.646393	5.67523	10.3501	0.948163	1.35999	2.20201	4.38464	2.77041
6	Liaoning	2009	0.64817	5.68123	10.4699	0.972828	1.80642	2.07973	4.48823	2.8642
6	Liaoning	2010	0.617503	5.68903	10.6538	0.941605	1.55523	2.14015	4.51796	2.8476
6	Liaoning	2011	0.561422	5.68816	10.8349	0.902967	1.53933	2.11677	4.5375	2.86539
6	Liaoning	2012	0.698843	5.68953	10.9446	0.906153	1.47967	2.11533	4.56367	2.90879
6	Liaoning	2013	0.719188	5.68976	11.0348	0.965972	1.48514	2.09016	4.5868	2.94952
6	Liaoning	2014	0.726882	5.68999	11.0852	0.954957	1.68373	2.08359	4.59799	2.87613
6	Liaoning	2015	0.841472	5.68803	11.0876	0.9484	1.8392	2.17	4.5966	2.75032
6	Liaoning	2016	0.842236	5.68702	10.8355	0.937015	1.90413	2.17576	4.56912	3.02459
6	Liaoning	2017	0.838348	5.68362	10.8879	0.934353	1.93137	2.26262	4.53502	3.03807
6	Liaoning	2018	0.855734	5.68132	10.9683	0.935245	1.88231	2.27698	4.51139	3.04974
7	Jiling	2003	0.568158	4.97385	9.14185	1.01827	1.37209	2.1358	2.14422	2.78556
7	Jiling	2004	0.575133	4.97581	9.29945	0.960831	1.2095	2.13131	2.29909	2.84177
7	Jiling	2005	0.514891	4.97802	9.49912	0.979294	1.18791	2.14854	2.34414	2.85734
7	Jiling	2006	0.577312	4.98097	9.66269	0.987541	1.32103	2.26034	2.62599	2.8203
7	Jiling	2007	0.590824	4.98347	9.87215	0.9905	1.56602	2.22131	4.19636	2.81555
7	Jiling	2008	0.57567	4.98507	10.0654	0.955849	1.61807	2.30526	4.36666	2.90993
7	Jiling	2009	0.543151	4.98703	10.1885	0.978251	1.98192	2.28151	4.51146	3.01075
7	Jiling	2010	0.517859	4.9896	10.3609	0.904542	1.82549	2.3926	4.54511	3.02494
7	Jiling	2011	0.467906	4.99062	10.5574	0.862777	1.87708	2.33157	4.56951	3.036
7	Jiling	2012	0.490132	4.99098	10.6786	0.854531	1.87012	2.26238	4.58601	3.02991
7	Jiling	2013	0.532855	4.9913	10.767	0.779756	1.88902	2.38649	4.59495	3.04619
7	Jiling	2014	0.51269	4.9917	10.823	0.767216	1.95816	2.42592	4.58644	3.04934
7	Jiling	2015	0.588665	4.99204	10.8413	0.787786	2.03349	2.41394	4.58857	3.12992
7	Jiling	2016	0.605399	4.98463	10.8943	0.783192	2.03209	2.405	4.57847	3.19288
7	Jiling	2017	0.718704	4.97876	10.9121	0.782394	2.01414	2.42872	4.56958	3.2191
7	Jiling	2018	0.720307	4.97396	10.9261	0.786006	2.00428	2.44817	4.56875	3.2269
8	Heilongjiang	2003	0.656258	4.43118	9.36006	0.979093	1.40665	2.17111	2.43439	2.54542
8	Heilongjiang	2004	0.660623	4.43171	9.53943	0.910653	1.21801	2.18363	2.65713	2.57644
8	Heilongjiang	2005	0.60692	4.43197	9.57735	0.943163	1.26859	2.20652	2.75936	2.65991
8	Heilongjiang	2006	0.585346	4.43328	9.69246	0.949647	1.32336	2.29604	2.91906	2.75004
8	Heilongjiang	2007	0.603598	4.43355	9.82434	0.907985	1.57826	2.25884	3.99218	2.82153
8	Heilongjiang	2008	0.587974	4.43381	9.98631	0.869259	1.53661	2.24726	4.14219	2.92091
8	Heilongjiang	2009	0.565229	4.43407	10.0189	0.881035	1.97634	2.28169	4.33299	3.08484
8	Heilongjiang	2010	0.537339	4.43598	10.2064	0.802478	1.79164	2.32144	4.34723	3.07775
8	Heilongjiang	2011	0.467369	4.43836	10.3988	0.726496	1.81029	2.21585	4.3588	3.10034
8	Heilongjiang	2012	0.612561	4.43837	10.4832	0.724725	1.69839	2.24375	4.36892	3.14259
8	Heilongjiang	2013	0.754172	4.43964	10.5373	0.79987	1.73237	2.30117	4.39275	3.14867
8	Heilongjiang	2014	0.699938	4.43911	10.5771	0.771441	1.92454	2.31963	4.39827	3.12855
8	Heilongjiang	2015	0.647269	4.43354	10.5831	0.779947	1.91895	2.28301	4.39527	3.2858
8	Heilongjiang	2016	0.702763	4.4302	10.6074	0.777112	1.89263	2.46249	4.37038	3.31497
8	Heilongjiang	2017	0.790773	4.42749	10.6434	0.773392	1.85676	2.45918	4.33544	3.37501
8	Heilongjiang	2018	0.812115	4.42336	10.6753	0.748938	1.86191	2.43467	4.34497	3.35493
9	Shanghai	2003	0.812887	7.90046	10.7519	0.803971	1.20839	1.91528	3.72508	2.61129
9	Shanghai	2004	0.856214	7.91842	10.9207	0.859038	1.1805	1.70527	3.71343	2.66373
9	Shanghai	2005	0.936481	7.93887	10.8488	0.815637	1.15297	1.80329	3.71302	2.88969
9	Shanghai	2006	0.82853	7.95947	10.9629	0.81607	1.23109	1.77616	4.03211	2.84182
9	Shanghai	2007	0.834754	8.08783	11.103	0.845266	1.40406	1.6635	4.13055	2.7682
9	Shanghai	2008	0.829409	8.12449	11.1999	0.846584	1.55059	1.62124	4.27102	2.80766
9	Shanghai	2009	0.833924	8.1565	11.2771	0.837323	1.49146	1.41284	4.37198	2.84048
9	Shanghai	2010	0.824583	8.19745	11.2395	0.823181	1.57823	1.59332	4.36664	2.93678
9	Shanghai	2011	0.818678	8.21672	11.3213	0.813956	1.57981	1.48243	4.30526	3.00568
9	Shanghai	2012	0.825843	8.23066	11.3548	0.814172	1.55106	1.55374	4.29876	3.02472
9	Shanghai	2013	0.83129	8.24514	11.4185	0.848612	1.55727	1.41339	4.28628	3.02563
9	Shanghai	2014	0.836913	8.24949	11.4863	0.834971	1.68219	1.66864	4.29438	3.03713
9	Shanghai	2015	0.847867	8.24519	11.5502	0.825196	1.58948	1.90934	4.31944	3.20671
9	Shanghai	2016	0.860102	8.24715	11.6662	0.815634	1.71145	1.87857	4.31307	3.19983
9	Shanghai	2017	0.962268	8.24632	11.7491	0.810761	1.69763	1.98622	4.332	3.20474
9	Shanghai	2018	0.933508	8.2488	11.8129	0.806391	1.72796	1.8796	4.3436	3.23964
10	Jiangsu	2003	0.68872	6.59873	9.72967	0.781581	1.66845	1.78585	2.39835	2.13015
10	Jiangsu	2004	0.700226	6.6024	9.93813	0.790698	1.55927	1.9057	2.57569	2.14303
10	Jiangsu	2005	0.658674	6.5875	10.1089	0.847885	1.5008	1.85519	2.71152	2.21086
10	Jiangsu	2006	0.750233	6.59842	10.2686	0.884922	1.49218	1.85626	2.826	2.2251
10	Jiangsu	2007	0.778265	6.62101	10.432	0.914795	1.5073	1.80308	4.42993	2.27685
10	Jiangsu	2008	0.79202	6.62609	10.5871	0.931848	1.52087	1.82164	4.53634	2.35695
10	Jiangsu	2009	0.839009	6.63223	10.7087	0.943061	1.59611	1.84475	4.55489	2.44198
10	Jiangsu	2010	0.860377	6.64191	10.875	0.922791	1.62554	1.79449	4.57292	2.46961
10	Jiangsu	2011	0.909922	6.64453	11.0396	0.891112	1.7269	1.72195	4.58828	2.53729
10	Jiangsu	2012	0.932751	6.64721	11.1324	0.888775	1.78338	1.82936	4.57678	2.56362
10	Jiangsu	2013	0.964095	6.64997	11.23	0.848432	1.80862	1.81041	4.54597	2.56764
10	Jiangsu	2014	0.98133	6.62252	11.3129	0.831217	1.89019	1.80117	4.59431	2.56496
10	Jiangsu	2015	0.975755	6.62456	11.385	0.827091	1.90248	1.93731	4.60517	2.62485
10	Jiangsu	2016	0.996145	6.62739	11.4813	0.824443	1.96579	1.91586	4.52449	2.55567
10	Jiangsu	2017	0.944221	6.63116	11.582	0.822834	2.006	1.87266	4.55272	2.51326
10	Jiangsu	2018	0.953576	6.63388	11.6542	0.817276	1.98119	1.84358	4.56341	2.5315
11	Zhejiang	2003	0.713503	6.13053	9.91081	0.894298	1.62143	2.02049	2.38921	2.25255
11	Zhejiang	2004	0.728548	6.13914	10.0834	0.89495	1.60234	2.01209	2.4899	2.24135
11	Zhejiang	2005	0.615722	6.17534	10.2293	0.894671	1.63441	2.02677	2.57019	2.23371
11	Zhejiang	2006	0.674463	6.19276	10.3695	0.912361	1.73612	1.94697	2.68583	2.22706
11	Zhejiang	2007	0.768884	6.22728	10.5297	0.911972	1.82688	1.90043	4.33797	2.2374
11	Zhejiang	2008	0.785393	6.23837	10.6505	0.898058	1.867	1.83131	4.43696	2.30631
11	Zhejiang	2009	0.683202	6.2504	10.7064	0.89987	1.89804	1.85573	4.51561	2.42185
11	Zhejiang	2010	0.684702	6.28231	10.8534	0.884018	1.94581	1.84756	4.50677	2.43272
11	Zhejiang	2011	0.624142	6.28533	10.9895	0.862669	1.98241	1.83881	4.54175	2.47415
11	Zhejiang	2012	0.747877	6.28789	11.0568	0.864693	1.99474	1.91753	4.60517	2.48411
11	Zhejiang	2013	0.760465	6.29171	11.139	0.751216	2.0034	1.78899	4.60517	2.52612
11	Zhejiang	2014	0.780784	6.25783	11.1982	0.734755	2.12914	1.77931	4.60517	2.55192
11	Zhejiang	2015	0.783336	6.26344	11.2599	0.727222	1.98858	1.78967	4.60517	2.73782
11	Zhejiang	2016	0.790547	6.27261	11.3494	0.725527	2.05127	1.77207	4.60517	2.68734
11	Zhejiang	2017	0.84588	6.28358	11.4302	0.71982	2.04866	1.76963	4.60517	2.67139
11	Zhejiang	2018	0.911275	6.29762	11.4993	0.710748	1.98189	1.8264	4.60147	2.7245
12	Anhui	2003	0.647593	6.13066	8.77261	1.15875	1.21379	1.7502	1.6023	2.50666
12	Anhui	2004	0.662997	6.13858	8.95777	1.1004	1.30205	1.7859	1.72394	2.48368
12	Anhui	2005	0.674585	6.08338	9.06822	1.16547	1.25537	1.83238	1.84555	2.59853
12	Anhui	2006	0.660136	6.08273	9.21583	1.19117	1.30765	1.82667	1.97697	2.72813
12	Anhui	2007	0.711163	6.08403	9.3964	1.17133	1.65994	1.8429	4.29838	2.82607
12	Anhui	2008	0.686676	6.08681	9.58087	1.12853	1.84128	1.86809	4.55721	2.91966
12	Anhui	2009	0.69374	6.08616	9.7055	1.14013	2.04614	1.86694	4.59808	3.05835
12	Anhui	2010	0.724695	6.05732	9.94693	1.09436	1.96283	1.90966	4.60517	3.0348
12	Anhui	2011	0.733455	6.05921	10.1526	1.09376	2.12743	1.86537	4.60517	3.07128
12	Anhui	2012	0.739957	6.06256	10.2679	1.0771	2.08734	2.01353	4.60517	3.1344
12	Anhui	2013	0.764156	6.06951	10.3735	0.945876	2.1184	2.08745	4.60517	3.11538
12	Anhui	2014	0.773104	6.07318	10.4465	0.918204	2.20962	1.86983	4.60517	3.1034
12	Anhui	2015	0.778436	6.08311	10.4912	0.911991	2.22667	1.98386	4.60517	3.16505
12	Anhui	2016	0.798541	6.0916	10.5856	0.911323	2.16254	1.96427	4.60517	3.11492
12	Anhui	2017	0.809569	6.10108	10.6782	0.908256	2.26541	1.98564	4.60517	3.12905
12	Anhui	2018	0.846784	6.11205	10.7729	0.899082	2.25568	1.95196	4.60517	3.08107
13	Fujian	2003	0.604206	5.64889	9.6144	0.985089	1.52197	1.56533	1.96059	2.15837
13	Fujian	2004	0.606364	5.65543	9.75371	1.00532	1.50728	1.55669	2.09727	2.14556
13	Fujian	2005	0.576135	5.6614	9.83338	1.01835	1.47528	1.69693	2.24363	2.19782
13	Fujian	2006	0.622648	5.66822	9.97446	1.04545	1.54231	1.65252	2.34186	2.25536
13	Fujian	2007	0.659348	5.67904	10.1623	1.04249	1.74204	1.61675	4.29841	2.27534
13	Fujian	2008	0.702587	5.67924	10.313	1.06431	1.87615	1.49908	4.4494	2.33978
13	Fujian	2009	0.72677	5.68621	10.4294	1.0752	1.88934	1.45945	4.5552	2.43189
13	Fujian	2010	0.752178	5.69197	10.5973	1.07595	1.93683	1.47949	4.58111	2.43955
13	Fujian	2011	0.755299	5.70082	10.7659	1.04285	1.98057	1.45107	4.59082	2.52352
13	Fujian	2012	0.778409	5.70324	10.8736	1.03488	1.96473	1.54712	4.5942	2.57911
13	Fujian	2013	0.696485	5.7174	10.9707	0.904358	1.98881	1.47239	4.60517	2.63797
13	Fujian	2014	0.687743	5.72322	11.0584	0.887319	2.17868	1.59072	4.60517	2.61653
13	Fujian	2015	0.700031	5.73398	11.1268	0.880677	2.17205	1.64904	4.60517	2.73023
13	Fujian	2016	0.763932	5.74629	11.2213	0.875919	2.17832	1.68566	3.51171	2.69277
13	Fujian	2017	0.837032	5.75606	11.3227	0.870299	2.19452	1.63929	4.56819	2.67321
13	Fujian	2018	0.845631	5.76386	11.4208	0.860166	2.21263	1.6351	4.56997	2.5987
14	Jiangxi	2003	0.590426	5.54026	8.80657	1.03257	1.37162	1.66775	1.48707	2.59895
14	Jiangxi	2004	0.649886	5.54723	9.01055	0.997937	1.35415	1.64016	1.76568	2.56055
14	Jiangxi	2005	0.6716	5.55277	9.15271	1.01337	1.35386	1.6331	1.86027	2.62977
14	Jiangxi	2006	0.670446	5.56214	9.28712	1.01553	1.42017	1.73874	1.97703	2.69894
14	Jiangxi	2007	0.713857	5.56661	9.44407	1.04073	1.85885	1.72088	4.3181	2.79729
14	Jiangxi	2008	0.777321	5.57624	9.6011	1.00766	1.84949	1.64348	4.54358	2.92347
14	Jiangxi	2009	0.792131	5.58141	9.76048	1.01627	2.04324	1.75315	4.59079	3.01235
14	Jiangxi	2010	0.779199	5.58809	9.96425	0.983738	2.05414	1.78276	4.60517	3.00963
14	Jiangxi	2011	0.774235	5.59287	10.1716	0.9316	2.04713	1.67357	4.60517	3.07244
14	Jiangxi	2012	0.781835	5.59678	10.2681	0.930836	1.98218	1.80206	4.60517	3.14743
14	Jiangxi	2013	0.811496	5.59995	10.3713	0.889426	2.02204	1.77335	4.60517	3.17946
14	Jiangxi	2014	0.810503	5.60397	10.4537	0.876679	2.16527	1.70501	4.60517	3.20489
14	Jiangxi	2015	0.848078	5.60478	10.5112	0.866689	2.2014	1.72983	4.60517	3.27022
14	Jiangxi	2016	0.835229	5.61054	10.6066	0.859647	2.25144	1.71382	4.60517	3.21444
14	Jiangxi	2017	0.887138	5.62151	10.6788	0.856976	2.2656	1.73109	4.60517	3.23739
14	Jiangxi	2018	0.852045	5.62254	10.7671	0.849656	2.33508	1.78464	4.60517	3.24673
15	Shandong	2003	0.68909	6.3669	9.5223	0.980663	1.36593	1.94527	2.02462	2.09278
15	Shandong	2004	0.696609	6.37291	9.73655	0.989839	1.33553	1.95537	2.12928	2.03536
15	Shandong	2005	0.70273	6.37718	9.9083	1.00564	1.31124	1.95085	2.23269	2.06647
15	Shandong	2006	0.755299	6.38427	10.0772	1.02642	1.38606	2.01513	2.37025	2.11353
15	Shandong	2007	0.790701	6.39048	10.233	1.05129	1.48289	1.98457	4.35512	2.16146
15	Shandong	2008	0.820624	6.39583	10.4068	1.06136	1.64706	1.95317	4.46734	2.16117
15	Shandong	2009	0.839824	6.40145	10.4883	1.06846	1.75635	1.96805	4.55192	2.2631
15	Shandong	2010	0.902759	6.41379	10.6239	1.0485	1.80006	1.97715	4.5768	2.35301
15	Shandong	2011	0.872475	6.41893	10.765	1.00508	1.97467	1.95644	4.16221	2.39472
15	Shandong	2012	0.879385	6.42386	10.8545	1.00299	1.96886	1.95032	4.5929	2.46614
15	Shandong	2013	0.9552	6.42393	10.9488	0.922457	1.9829	1.97159	4.60517	2.4916
15	Shandong	2014	0.885254	6.42968	11.0166	0.899873	2.13282	2.00143	4.60088	2.48849
15	Shandong	2015	0.965672	6.43556	11.0693	0.891845	2.14032	1.98653	4.56593	2.56928
15	Shandong	2016	0.909089	6.44558	11.138	0.890945	2.20004	2.06981	4.52591	2.5499
15	Shandong	2017	0.918873	6.45148	11.1956	0.889353	2.19243	2.10762	4.53159	2.5423
15	Shandong	2018	0.931854	6.45524	11.242	0.88657	2.17054	2.13138	4.54254	2.57887
16	Henan	2003	0.542419	6.36106	8.93197	1.13075	1.43814	1.94566	1.77069	2.28158
16	Henan	2004	0.549557	6.36622	9.15588	1.10453	1.34399	2.044	1.80368	2.25787
16	Henan	2005	0.569618	6.32997	9.33666	1.10512	1.32066	1.97362	1.9236	2.35101
16	Henan	2006	0.589369	6.3322	9.4965	1.10139	1.45038	1.98928	2.01451	2.44386
16	Henan	2007	0.658919	6.32879	9.68109	1.09186	1.66403	1.97545	4.29102	2.52424
16	Henan	2008	0.701462	6.33614	9.88293	1.08871	1.85252	2.00494	4.53945	2.51367
16	Henan	2009	0.708634	6.34227	9.9329	1.09519	2.03856	2.11201	4.6021	2.69938
16	Henan	2010	0.743786	6.33364	10.1042	1.05917	2.06809	2.13236	4.60517	2.69851
16	Henan	2011	0.764207	6.3318	10.2633	1.01346	2.14098	2.12777	4.60517	2.7594
16	Henan	2012	0.770309	6.33372	10.3577	0.999399	2.14111	2.08375	4.60517	2.82715
16	Henan	2013	0.843566	6.33448	10.4403	0.885399	2.17727	1.86397	4.60517	2.85267
16	Henan	2014	0.807628	6.33688	10.5206	0.865109	2.30272	2.11061	4.60517	2.8469
16	Henan	2015	0.735563	6.34153	10.5745	0.857211	2.3567	2.11887	4.60517	2.9087
16	Henan	2016	0.811472	6.347	10.659	0.845117	2.34544	2.14561	4.60517	2.91055
16	Henan	2017	0.845638	6.34984	10.7509	0.843238	2.32081	2.16388	4.60517	2.9131
16	Henan	2018	0.89464	6.35463	10.8228	0.834903	2.31034	2.1724	4.60517	2.95154
17	Hubei	2003	0.632839	5.77717	9.10617	1.04824	1.5011	1.82303	1.93761	2.30192
17	Hubei	2004	0.639139	5.77955	9.25913	1.02102	1.40631	1.83792	2.04898	2.32545
17	Hubei	2005	0.645833	5.72682	9.34408	1.04201	1.38665	1.8927	2.17434	2.47962
17	Hubei	2006	0.665807	5.72437	9.49522	1.0532	1.45757	1.92125	2.29553	2.62699
17	Hubei	2007	0.681475	5.72542	9.69314	1.05545	1.64403	1.91334	4.26333	2.62685
17	Hubei	2008	0.649081	5.72753	9.89646	1.0384	1.75123	1.78533	4.46804	2.6776
17	Hubei	2009	0.706635	5.7291	10.0291	1.0485	1.89602	1.9021	4.57076	2.78004
17	Hubei	2010	0.718102	5.73048	10.2366	1.01282	1.96867	1.89299	4.59906	2.75041
17	Hubei	2011	0.605279	5.73572	10.4399	0.97971	2.04027	1.86423	4.60517	2.79277
17	Hubei	2012	0.687726	5.73936	10.5603	0.976123	1.96399	2.0016	4.60517	2.82536
17	Hubei	2013	0.628641	5.74282	10.6649	0.849671	1.99709	2.06741	4.60517	2.86807
17	Hubei	2014	0.67955	5.74574	10.761	0.828871	2.09599	1.99835	4.60517	2.8901
17	Hubei	2015	0.678599	5.75183	10.8328	0.825929	2.12841	2.08737	4.60517	3.0297
17	Hubei	2016	0.655351	5.75754	10.9271	0.836945	2.21579	2.16088	4.57089	2.97588
17	Hubei	2017	0.689945	5.76042	11.0054	0.83673	2.20143	2.25429	4.55657	2.95192
17	Hubei	2018	0.763444	5.76296	11.1067	0.833073	2.07092	2.37555	4.54764	2.91313
18	Hunan	2003	0.590565	5.75124	8.92983	1.10851	1.07617	1.73307	1.84943	2.43357
18	Hunan	2004	0.624431	5.75651	9.1179	1.11078	1.00911	1.76514	1.96305	2.46667
18	Hunan	2005	0.633009	5.69842	9.25206	1.1167	1.02947	1.82325	2.07499	2.58439
18	Hunan	2006	0.647312	5.70189	9.38849	1.1311	1.17919	1.98924	2.179	2.64235
18	Hunan	2007	0.652392	5.70394	9.58135	1.14702	1.47299	1.98968	4.29474	2.69022
18	Hunan	2008	0.671168	5.70787	9.77116	1.11936	1.6019	1.96314	4.51384	2.75947
18	Hunan	2009	0.584852	5.71193	9.92466	1.12258	1.97437	2.00672	4.60517	2.82681
18	Hunan	2010	0.704804	5.73723	10.1153	1.08065	1.89863	1.94247	4.60517	2.81182
18	Hunan	2011	0.717093	5.7411	10.3049	1.05413	1.98688	1.89373	4.60517	2.88284
18	Hunan	2012	0.726188	5.74765	10.4187	1.05269	1.96595	1.86224	4.60517	2.91947
18	Hunan	2013	0.743509	5.7554	10.5171	0.992222	1.98796	1.93867	4.60517	2.9433
18	Hunan	2014	0.697398	5.76235	10.6034	0.971205	2.13046	2.0347	4.60517	2.91739
18	Hunan	2015	0.69815	5.76912	10.6632	0.964479	2.15393	1.9777	4.60517	2.98336
18	Hunan	2016	0.711446	5.77485	10.7447	0.964013	2.15378	1.92436	4.60517	2.99744
18	Hunan	2017	0.793477	5.78043	10.8109	0.964831	2.14363	1.97596	4.60517	3.00596
18	Hunan	2018	0.749435	5.78607	10.8771	0.957086	2.12634	2.09314	4.59629	3.01924
19	Guangdong	2003	0.681291	6.09244	9.75342	1.11627	1.46725	1.66972	2.40019	2.51644
19	Guangdong	2004	0.701917	6.13547	9.88873	1.13828	1.36986	1.80981	2.52202	2.42682
19	Guangdong	2005	0.626446	6.23631	10.1038	1.14706	1.28041	1.76705	2.59892	2.32231
19	Guangdong	2006	0.65555	6.24918	10.2517	1.14829	1.40014	1.77418	2.72614	2.27072
19	Guangdong	2007	0.676803	6.28668	10.4088	1.14647	1.4941	1.72231	4.19652	2.28917
19	Guangdong	2008	0.690101	6.3103	10.5345	1.12602	1.6721	1.64394	4.44008	2.31851
19	Guangdong	2009	0.673141	6.33394	10.6254	1.139	1.76364	1.68185	4.53353	2.3412
19	Guangdong	2010	0.859088	6.36416	10.7085	1.10816	1.7242	1.68194	4.44936	2.45162
19	Guangdong	2011	0.668468	6.37028	10.8358	1.05433	1.86593	1.62895	4.51684	2.53183
19	Guangdong	2012	0.858302	6.37983	10.8985	1.05328	1.92242	1.57983	4.3992	2.55656
19	Guangdong	2013	0.873303	6.38409	10.9825	0.981615	1.91232	1.58089	4.4572	2.5976
19	Guangdong	2014	0.911245	6.39151	11.0583	0.965191	2.13952	1.57754	4.51548	2.59876
19	Guangdong	2015	0.917433	6.40304	11.1199	0.956087	1.96839	1.52959	4.53719	2.86313
19	Guangdong	2016	0.917361	6.41676	11.212	0.954256	2.12144	1.53311	4.52484	2.80436
19	Guangdong	2017	0.95694	6.43205	11.3014	0.954239	2.16279	1.5813	4.53046	2.81155
19	Guangdong	2018	0.949963	6.44778	11.3669	0.948877	2.19147	1.66515	4.53865	2.77529
20	Guangxi	2003	0.588284	5.32397	8.69433	1.31288	1.5555	1.44272	1.57673	2.72793
20	Guangxi	2004	0.528083	5.33053	8.88128	1.327	1.46754	1.62408	1.71695	2.66893
20	Guangxi	2005	0.558546	5.28149	9.08111	1.31443	1.44712	1.81043	1.815	2.70459
20	Guangxi	2006	0.613036	5.29514	9.23951	1.27339	1.52147	1.80745	1.85628	2.70903
20	Guangxi	2007	0.636812	5.30547	9.43787	1.33083	1.63858	1.72419	4.19471	2.80155
20	Guangxi	2008	0.637475	5.31549	9.61354	1.34372	1.80379	1.82726	4.44671	2.89017
20	Guangxi	2009	0.672016	5.32376	9.68315	1.35631	1.96872	1.68487	4.55044	3.03569
20	Guangxi	2010	0.683022	5.27177	9.91438	1.32329	2.1094	1.7167	4.60517	3.06984
20	Guangxi	2011	0.608189	5.27934	10.1396	1.28206	2.2137	1.75668	4.60517	3.07437
20	Guangxi	2012	0.704385	5.28727	10.2382	1.263	2.13782	1.85464	4.60517	3.12722
20	Guangxi	2013	0.612891	5.29514	10.3334	1.06866	2.18619	1.89838	4.60517	3.09641
20	Guangxi	2014	0.624058	5.30253	10.407	1.04416	2.32348	1.76816	4.60517	3.09652
20	Guangxi	2015	0.633146	5.31133	10.4685	1.0262	2.32043	1.87352	4.60517	3.18175
20	Guangxi	2016	0.662761	5.32005	10.5461	1.00582	2.35523	1.89631	4.60517	3.18399
20	Guangxi	2017	0.675371	5.32972	10.548	0.990741	2.34537	1.97883	4.60517	3.2723
20	Guangxi	2018	0.699983	5.33807	10.6332	0.958775	2.33126	2.0616	4.60517	3.25753
21	Hainan	2003	0.611914	5.43485	9.02594	1.03137	1.48364	1.62344	2.05178	2.74965
21	Hainan	2004	0.545441	5.44404	9.15377	1.00996	1.45079	1.95532	2.26207	2.80064
21	Hainan	2005	0.560962	5.45377	9.29385	0.99486	1.46102	1.7488	2.35726	2.82394
21	Hainan	2006	0.672045	5.4658	9.44573	1.05984	1.47262	1.72029	2.38697	2.80329
21	Hainan	2007	0.659266	5.47655	9.58569	1.06488	1.62531	1.63452	4.28272	2.99251
21	Hainan	2008	0.69075	5.48732	9.75121	1.055	1.64991	1.70286	4.42946	3.19461
21	Hainan	2009	0.674911	5.49753	9.86547	1.06414	1.82451	1.67936	4.46793	3.37472
21	Hainan	2010	0.718267	5.5027	10.0787	1.08301	1.79004	1.71643	4.52033	3.33528
21	Hainan	2011	0.745801	5.51281	10.2715	1.0472	1.86542	1.6099	4.55865	3.4248
21	Hainan	2012	0.623794	5.52321	10.3852	1.03804	1.88196	1.8527	4.57418	3.45825
21	Hainan	2013	0.738725	5.53301	10.4819	0.934623	1.92887	1.91201	4.60517	3.45537
21	Hainan	2014	0.734433	5.54213	10.5694	0.90432	2.0849	1.63965	4.58856	3.44273
21	Hainan	2015	0.746757	5.55022	10.6169	0.886851	2.09332	1.74463	4.58317	3.50669
21	Hainan	2016	0.667289	5.55698	10.6998	0.876545	2.11557	1.98068	4.54332	3.52189
21	Hainan	2017	0.767932	5.56675	10.7879	0.870715	2.17715	1.97133	3.81455	3.47191
21	Hainan	2018	0.775248	5.604	10.8581	0.868755	2.14495	1.97179	4.58505	3.55115
22	Chongqing	2003	0.581573	5.93979	8.88309	1.29603	1.15316	1.84677	1.35855	2.71721
22	Chongqing	2004	0.507344	5.93723	9.17035	1.30103	1.11405	1.83573	1.88846	2.57965
22	Chongqing	2005	0.618493	5.8273	9.30401	1.2937	1.13587	1.89177	2.13999	2.76419
22	Chongqing	2006	0.641015	5.83123	9.43004	1.39275	1.20289	1.96806	2.21593	2.83255
22	Chongqing	2007	0.665027	5.83407	9.59288	1.27755	1.48637	2.00889	4.3284	2.92386
22	Chongqing	2008	0.680826	5.84221	9.79951	1.24761	1.62575	2.00062	4.50117	2.98843
22	Chongqing	2009	0.688133	5.84923	10.0398	1.2575	1.78144	2.03793	4.60517	2.98154
22	Chongqing	2010	0.633606	5.85815	10.2254	1.20076	1.71397	2.08229	4.60517	3.06662
22	Chongqing	2011	0.519643	5.87	10.4487	1.13936	1.72114	2.03122	4.60517	3.23955
22	Chongqing	2012	0.606048	5.87886	10.5691	1.13489	1.70406	1.9824	4.60517	3.28024
22	Chongqing	2013	0.631802	5.88732	10.6741	0.998833	1.86677	1.97036	4.60517	3.17198
22	Chongqing	2014	0.599595	5.8945	10.7758	0.974528	2.00886	2.00123	4.60517	3.13919
22	Chongqing	2015	0.64976	5.90287	10.8652	0.95282	2.11385	1.93604	4.60517	3.17914
22	Chongqing	2016	0.653707	5.91324	10.9768	0.94153	2.11333	1.99264	4.60517	3.11096
22	Chongqing	2017	0.649219	5.92211	11.0579	0.935055	2.09909	2.10215	4.60517	3.10129
22	Chongqing	2018	0.717285	5.9308	11.0964	0.928873	2.10529	2.10818	4.60517	3.10021
23	Sichuan	2003	0.504391	5.18956	8.76686	1.14993	1.45654	1.78557	1.80928	2.57371
23	Sichuan	2004	0.515125	5.19238	9.00122	1.11867	1.34187	1.87447	1.90719	2.53745
23	Sichuan	2005	0.488532	5.1313	9.11162	1.09595	1.52171	1.85934	2.0647	2.67775
23	Sichuan	2006	0.548211	5.12654	9.2635	1.13598	1.45094	1.85586	2.19632	2.74984
23	Sichuan	2007	0.577908	5.12138	9.46444	1.14078	1.72641	1.83094	4.32815	2.8207
23	Sichuan	2008	0.596654	5.12274	9.64069	1.1202	1.58276	1.80032	4.53085	3.15968
23	Sichuan	2009	0.599207	5.12849	9.76071	1.13191	1.80858	1.81239	4.59235	3.23085
23	Sichuan	2010	0.599567	5.11123	9.96091	1.11166	1.82207	1.80247	4.60517	3.21836
23	Sichuan	2011	0.510966	5.11186	10.171	1.07179	2.07667	1.78551	4.60517	3.1011
23	Sichuan	2012	0.587338	5.11295	10.2958	1.06485	2.05196	1.86138	4.60517	3.12659
23	Sichuan	2013	0.616337	5.11675	10.3926	0.9754	2.05817	1.85604	4.60517	3.15811
23	Sichuan	2014	0.625321	5.12084	10.4668	0.952639	2.15106	1.95148	4.60517	3.16837
23	Sichuan	2015	0.611606	5.12865	10.5126	0.93894	2.21433	2.04546	4.45923	3.21289
23	Sichuan	2016	0.633339	5.13569	10.5967	0.927915	2.26616	2.04866	4.11428	3.18769
23	Sichuan	2017	0.719526	5.14052	10.7066	0.921497	2.25787	2.04735	4.53184	3.1551
23	Sichuan	2018	0.77168	5.14521	10.7972	0.912909	2.20545	2.08031	4.60517	3.17004
24	Guizhou	2003	0.513896	5.39189	8.18952	1.43473	1.64964	1.51353	1.24301	3.17127
24	Guizhou	2004	0.517523	5.40072	8.3464	1.44767	1.54153	1.63057	1.36328	3.23583
24	Guizhou	2005	0.540092	5.35379	8.52753	1.4685	1.60094	1.56075	1.57793	3.32038
24	Guizhou	2006	0.522966	5.36239	8.66337	1.52467	1.59311	1.75449	1.66814	3.33523
24	Guizhou	2007	0.555643	5.3285	8.84145	1.50365	1.81384	1.56414	4.38111	3.45537
24	Guizhou	2008	0.576149	5.31854	9.08523	1.43608	1.85622	1.48384	4.49973	3.50286
24	Guizhou	2009	0.593596	5.302	9.24077	1.4539	2.01411	1.64743	4.58875	3.62792
24	Guizhou	2010	0.658571	5.28547	9.48182	1.40449	2.05744	1.75329	4.60517	3.57644
24	Guizhou	2011	0.669408	5.28259	9.70583	1.38107	2.04154	1.74312	4.60517	3.67648
24	Guizhou	2012	0.660303	5.28692	9.88888	1.36978	1.98731	1.75778	4.60517	3.69209
24	Guizhou	2013	0.680033	5.29212	10.0498	1.24901	2.00408	1.77305	4.60517	3.63811
24	Guizhou	2014	0.696708	5.29378	10.1825	1.21785	2.14706	1.65307	4.60517	3.64285
24	Guizhou	2015	0.768747	5.29988	10.3038	1.20221	2.21468	1.81457	4.60517	3.62156
24	Guizhou	2016	0.723826	5.30708	10.4117	1.19559	2.22015	1.73875	4.60517	3.58529
24	Guizhou	2017	0.74065	5.31408	10.5442	1.18747	2.24676	1.78392	4.60517	3.52474
24	Guizhou	2018	0.753186	5.31965	10.6273	1.17912	2.25958	1.86711	4.60517	3.52268
25	Yunnan	2003	0.459934	4.71003	8.64153	1.50493	1.71834	1.91857	1.86156	3.1658
25	Yunnan	2004	0.499334	4.719	8.81478	1.55995	1.69635	2.05393	1.92396	3.1057
25	Yunnan	2005	0.470044	4.72509	8.96636	1.51251	1.76595	2.06205	1.97681	3.09188
25	Yunnan	2006	0.514758	4.73428	9.10164	1.49842	1.85509	2.14062	2.00086	3.10106
25	Yunnan	2007	0.558586	4.74117	9.26293	1.47347	1.91585	2.00297	4.35094	3.17222
25	Yunnan	2008	0.640833	4.74758	9.44042	1.45177	1.96201	1.99145	4.43712	3.24693
25	Yunnan	2009	0.64242	4.75372	9.51333	1.45417	2.04755	1.8643	4.48551	3.45148
25	Yunnan	2010	0.626093	4.76039	9.66472	1.40238	2.08404	1.92869	4.52149	3.45107
25	Yunnan	2011	0.685495	4.76651	9.86605	1.36962	2.09052	1.82595	4.53619	3.49156
25	Yunnan	2012	0.710184	4.77254	10.0076	1.35861	2.01111	1.95387	4.53652	3.5424
25	Yunnan	2013	0.576593	4.77844	10.1394	1.20611	1.99297	1.96712	4.53511	3.54151
25	Yunnan	2014	0.738201	4.78425	10.2133	1.1814	2.072	1.98052	4.54542	3.54189
25	Yunnan	2015	0.744749	4.79015	10.2683	1.1631	2.19369	2.00146	4.53602	3.54104
25	Yunnan	2016	0.76235	4.79629	10.3447	1.15435	2.2305	2.06784	4.53101	3.52142
25	Yunnan	2017	0.76989	4.80246	10.4406	1.14515	2.25911	2.11373	4.5325	3.54893
25	Yunnan	2018	0.783682	4.80858	10.5223	1.13461	2.24832	2.18994	4.53903	3.5225
26	Tibet	2003	0.617123	0.79503	8.83506	1.64564	1.28623	1.24762	0.804043	4.36435
26	Tibet	2004	0.650611	0.809107	8.95918	1.58766	1.5606	1.17765	1.24415	4.1398
26	Tibet	2005	0.611277	0.81638	9.11757	1.51267	1.34375	1.17299	1.70354	4.30033
26	Tibet	2006	0.643068	0.834334	9.25244	1.3007	1.397	1.24513	1.7697	4.22402
26	Tibet	2007	0.657585	0.861817	9.4017	1.38433	1.82978	1.16026	4.49051	4.36608
26	Tibet	2008	0.642045	0.873862	9.53683	1.36868	1.45779	1.07694	4.46004	4.5427
26	Tibet	2009	0.629809	0.885798	9.63528	1.34419	1.54714	1.15852	4.48903	4.64342
26	Tibet	2010	0.684822	0.900494	9.75956	1.28636	1.76037	1.24195	4.50866	4.66324
26	Tibet	2011	0.639868	0.910701	9.90733	1.19463	1.53822	1.20804	4.52417	4.82429
26	Tibet	2012	0.664055	0.924844	10.0405	1.14808	1.38363	1.18938	4.53857	4.85449
26	Tibet	2013	0.645345	0.93911	10.1783	1.13528	1.37931	1.26329	4.5588	4.81603
26	Tibet	2014	0.675897	0.971321	10.2837	1.09581	1.41627	1.297	4.58754	4.8491
26	Tibet	2015	0.722702	0.991336	10.3735	1.12753	1.51423	1.03045	4.58026	4.8923
26	Tibet	2016	0.717363	1.0128	10.4683	1.11752	1.48302	1.04208	4.58657	4.91526
26	Tibet	2017	0.736539	1.03077	10.5781	1.08825	1.71859	1.03184	4.59563	4.84499
26	Tibet	2018	0.729045	1.05133	10.6782	1.08241	1.69122	0.990014	4.60138	4.88283
27	Shaanxi	2003	0.478003	5.18893	8.77648	1.40165	1.38585	2.05052	2.09901	2.86175
27	Shaanxi	2004	0.486227	5.19312	8.95635	1.38982	1.25388	2.10534	2.17332	2.88842
27	Shaanxi	2005	0.48129	5.19662	9.20019	1.39376	1.22281	2.07319	2.23864	2.85423
27	Shaanxi	2006	0.555775	5.20118	9.4041	1.41109	1.25239	2.19567	2.31209	2.9003
27	Shaanxi	2007	0.572529	5.19393	9.58926	1.40359	1.55499	2.12374	4.3573	2.96832
27	Shaanxi	2008	0.583197	5.19662	9.8117	1.41086	1.70248	2.10894	4.46879	3.04726
27	Shaanxi	2009	0.572176	5.19904	9.98451	1.41345	1.92171	2.16515	4.52971	3.12605
27	Shaanxi	2010	0.559036	5.20118	10.2085	1.34115	1.95449	2.14511	4.54827	3.08624
27	Shaanxi	2011	0.493478	5.2043	10.4182	1.28891	1.90843	2.13302	4.59946	3.15268
27	Shaanxi	2012	0.565676	5.20696	10.5601	1.28039	1.90034	2.19059	4.60517	3.13399
27	Shaanxi	2013	0.574272	5.20989	10.6717	1.14765	1.94817	2.18834	4.60517	3.1172
27	Shaanxi	2014	0.583958	5.21284	10.7564	1.12225	2.06819	2.21972	4.60517	3.10756
27	Shaanxi	2015	0.645009	5.21757	10.7711	1.11208	2.13309	2.24927	4.60517	3.18737
27	Shaanxi	2016	0.650963	5.22282	10.8399	1.10747	2.16276	2.33151	4.60517	3.1164
27	Shaanxi	2017	0.69447	5.22858	10.9555	1.09916	2.15802	2.38498	4.59705	3.09138
27	Shaanxi	2018	0.752139	5.23611	11.0584	1.08908	2.15022	2.42068	4.60517	3.07353
28	Gansu	2003	0.450397	4.04904	8.52151	1.38106	1.36948	2.05545	1.72418	3.13326
28	Gansu	2004	0.454688	4.05504	8.6945	1.38195	1.32362	2.05612	1.84565	3.12802
28	Gansu	2005	0.447722	4.04467	8.91952	1.4072	1.42452	1.87682	1.91875	3.09807
28	Gansu	2006	0.487462	4.05006	9.07761	1.43034	1.47979	1.95326	2.01694	3.14255
28	Gansu	2007	0.500831	4.02763	9.24436	1.45841	1.80431	2.03186	4.45362	3.24323
28	Gansu	2008	0.502707	4.0278	9.40179	1.39309	1.79535	1.9819	4.54057	3.44521
28	Gansu	2009	0.515133	4.02938	9.46281	1.38708	1.95882	2.01491	4.56891	3.63485
28	Gansu	2010	0.52918	4.03136	9.68738	1.34835	1.9223	2.04497	4.58118	3.57243
28	Gansu	2011	0.477487	4.09801	9.88303	1.34392	2.07861	2.06455	4.58353	3.57375
28	Gansu	2012	0.524157	4.10321	9.9978	1.33684	1.97355	2.11693	4.5899	3.59337
28	Gansu	2013	0.549327	4.105	10.108	1.26862	1.97149	2.15583	4.59392	3.59595
28	Gansu	2014	0.552448	4.10833	10.1824	1.24526	2.08374	2.17729	4.58897	3.61394
28	Gansu	2015	0.715298	4.11171	10.1722	1.23155	2.13466	1.995	4.58396	3.7726
28	Gansu	2016	0.593247	4.11572	10.2271	1.2371	2.16039	2.14822	4.57838	3.77644
28	Gansu	2017	0.611873	4.12183	10.2575	1.23481	2.16941	2.19539	4.56079	3.78778
28	Gansu	2018	0.644286	4.12601	10.3525	1.22454	2.11765	2.22183	4.57033	3.82101
29	Qinghai	2003	0.433939	2.00686	8.89247	1.32433	1.46797	2.14133	2.3568	3.4474
29	Qinghai	2004	0.458001	2.01656	9.06021	1.31882	1.52958	2.08634	2.41282	3.38801
29	Qinghai	2005	0.38717	2.02395	9.2148	1.3205	1.65249	2.04844	2.43587	3.43795
29	Qinghai	2006	0.473164	2.03312	9.37263	1.33929	1.68526	2.13891	2.46596	3.50567
29	Qinghai	2007	0.487685	2.03966	9.565	1.34259	1.93321	2.13908	4.31812	3.5803
29	Qinghai	2008	0.494934	2.04455	9.76359	1.33566	1.91437	2.14584	4.33935	3.63025
29	Qinghai	2009	0.490076	2.04994	9.87581	1.33315	1.89815	2.08747	4.36725	3.80434
29	Qinghai	2010	0.46445	2.06095	10.0906	1.27728	1.6559	2.11901	4.44651	4.00205
29	Qinghai	2011	0.37563	2.06926	10.2929	1.21959	1.58995	2.03991	4.47716	4.05488
29	Qinghai	2012	0.471773	2.07802	10.4097	1.1862	1.64596	2.01244	4.51662	4.10995
29	Qinghai	2013	0.438187	2.08605	10.5153	1.14732	1.72083	2.09141	4.54436	4.05419
29	Qinghai	2014	0.503831	2.09575	10.5884	1.11938	1.78292	2.02979	4.53153	4.06418
29	Qinghai	2015	0.488876	2.1043	10.6275	1.12932	1.88135	2.12513	4.51371	4.13387
29	Qinghai	2016	0.467559	2.11203	10.6812	1.12759	1.91086	2.247	4.51154	4.07871
29	Qinghai	2017	0.467471	2.12043	10.693	1.12579	2.10187	2.29608	4.51968	4.06222
29	Qinghai	2018	0.496557	2.12876	10.7725	0.798173	2.1512	2.31443	4.52276	4.0481
30	Ningxia	2003	0.456477	4.4704	8.80852	1.16191	1.44371	2.17659	2.11393	3.3048
30	Ningxia	2004	0.5008	4.48359	8.97208	1.13497	1.26391	2.08399	2.24621	3.27903
30	Ningxia	2005	0.463672	4.49542	9.23396	1.17124	1.21498	2.10827	2.38371	3.26973
30	Ningxia	2006	0.529852	4.51046	9.37983	1.20145	1.28852	2.16429	2.49395	3.29588
30	Ningxia	2007	0.553267	4.52076	9.59213	1.22788	1.55197	2.09458	4.26305	3.29785
30	Ningxia	2008	0.574093	4.53287	9.79211	1.25637	1.66206	2.15231	4.42745	3.38003
30	Ningxia	2009	0.543243	4.54496	9.98861	1.24252	1.66778	2.20034	4.47807	3.45809
30	Ningxia	2010	0.509093	4.55729	10.1984	1.18855	1.80855	2.24142	4.4827	3.49022
30	Ningxia	2011	0.439501	4.56749	10.4056	1.17846	1.76145	2.14324	4.47125	3.50882
30	Ningxia	2012	0.49152	4.57953	10.5022	1.1659	1.67376	2.08739	4.60517	3.6027
30	Ningxia	2013	0.572306	4.59029	10.5869	1.03895	1.76287	2.07735	4.60517	3.57227
30	Ningxia	2014	0.560254	4.60146	10.6415	1.01837	1.87549	2.13248	4.60517	3.58768
30	Ningxia	2015	0.538535	4.611	10.6875	1.01596	1.87326	2.28868	4.60517	3.66136
30	Ningxia	2016	0.564697	4.6216	10.762	1.01385	1.87773	2.37193	4.60517	3.6733
30	Ningxia	2017	0.540326	4.63192	10.835	1.00967	1.96537	2.2762	4.60517	3.68011
30	Ningxia	2018	0.563311	4.64068	10.8985	0.711398	2.00661	2.30537	4.60517	3.64099
31	Xinjiang	2003	0.49421	2.45238	9.17988	1.22552	1.59838	1.85311	2.66075	2.97766
31	Xinjiang	2004	0.493043	2.46729	9.32358	1.20668	1.53243	1.93801	2.74132	2.95244
31	Xinjiang	2005	0.404212	2.48996	9.48098	1.16908	1.60715	1.96408	2.77198	2.98158
31	Xinjiang	2006	0.484382	2.51066	9.61581	1.17585	1.48472	2.1157	2.79609	3.09395
31	Xinjiang	2007	0.502492	2.53247	9.74091	1.17563	1.75125	2.04873	4.04567	3.10574
31	Xinjiang	2008	0.483494	2.54932	9.89812	1.18283	1.71117	2.08306	4.32017	3.21855
31	Xinjiang	2009	0.49313	2.5623	9.90058	1.14951	1.84152	2.07363	4.3945	3.44327
31	Xinjiang	2010	0.473122	2.57444	10.128	1.07799	1.80758	2.12063	4.41633	3.43589
31	Xinjiang	2011	0.402314	2.58523	10.3118	1.04754	1.75733	2.02861	4.44185	3.5374
31	Xinjiang	2012	0.481091	2.59607	10.4281	1.03065	1.67954	2.07786	4.4596	3.58482
31	Xinjiang	2013	0.481423	2.61009	10.5335	0.98879	1.65752	2.04304	4.47085	3.58549
31	Xinjiang	2014	0.46612	2.62507	10.6127	0.978698	1.80795	2.1258	4.46762	3.56986
31	Xinjiang	2015	0.474453	2.65137	10.5975	1.02523	1.85834	2.09814	4.45417	3.69571
31	Xinjiang	2016	0.514547	2.66746	10.6106	1.02788	1.824	2.11842	4.47388	3.75051
31	Xinjiang	2017	0.534579	2.68687	10.7131	1.02469	1.74945	2.24423	4.48904	3.74248
31	Xinjiang	2018	0.560177	2.7039	10.8092	0.943025	1.74197	2.26397	4.50542	3.70714
