# Supplementary material for: The coupling coordination characteristics of China’s health production efficiency and new urbanization and its influencing factors
Source: PLoS One. 2024 Mar 14;19(3):e0298683. doi: 10.1371/journal.pone.0298683 (PMC10939262; doi:10.1371/journal.pone.0298683)
Supplement: S3 File — (XLSX) [file pone.0298683.s003.xlsx]

## Sheet: new urbanization
id	Region	year	v1	v2	v3	v4	v5	v6	v7	v8	v9	v10	v11	v12	v13
1	Beijing	2003	79.05	91.1	32061	97.3891	9.5978	81.0286	26.3685	107.092	20.2869	40.9	50.06	2.47835	2.68219
2	Tianjin	2003	73.45	83.7	26532	96.3369	8.79803	48.2023	9.38467	30.9622	10.8586	31.01	43.94	2.25863	3.39188
3	Hebei	2003	33.52	51.81	10513.2	85.0064	11.3481	17.2989	6.65366	95.1174	6.60115	33.39	44.16	2.53701	3.39964
4	Shanxi	2003	38.31	55.73	7435	91.2403	6.65713	20.4774	4.11999	34.1544	5.38084	23.96	47.08	3.04676	3.55924
5	Inner Mongolia	2003	44.74	45.41	8974.65	80.4643	8.62835	28.5459	4.02648	31.327	5.4633	23.63	41.09	3.09258	3.06069
6	Liaoning	2003	56.01	65.3	14257.8	89.741	7.34999	40.2515	8.17956	35.31	8.97158	34	39.18	2.46745	3.22594
7	Jiling	2003	51.77	50.7526	9338	80.6986	6.78415	31.458	7.12822	24.4576	6.42209	30.05	34.46	2.76839	3.025
8	Heilongjiang	2003	52.6	48.7	11615.1	88.6953	7.75016	35.7143	6.70236	33.9299	4.90234	26.94	51.45	2.66204	3.01811
9	Shanghai	2003	77.6	90.9325	46718	98.485	12.4649	32.1204	16.7849	22.442	16.6709	35.99	82.61	2.2344	1.9473
10	Jiangsu	2003	46.8	64	16809	91.0676	13.511	28.6197	7.2158	58.718	4.96371	35.47	69.87	2.18492	2.48064
11	Zhejiang	2003	53	71.7	20147	92.2512	12.749	29.8537	9.91091	75.8716	6.16997	31.07	45.9	2.44562	2.26665
12	Anhui	2003	32	47.014	6455	81.5524	9.77938	16.2897	6.20242	24.677	4.91233	26.67	47.23	3.18594	3.17261
13	Fujian	2003	45.2	57.6	14979	86.7562	9.36996	17.1568	9.42903	28.776	4.66458	34.18	39.68	2.67805	2.70899
14	Jiangxi	2003	34.02	58	6678	80.1633	8.15187	14.0693	6.78578	10.5933	6.28276	30.21	21.16	2.80827	2.57634
15	Shandong	2003	43.01	53	13661	88.0936	10.538	24.0591	4.91618	89.8612	5.48888	35.45	49.62	2.66622	2.84519
16	Henan	2003	27.2	39.8111	7570.18	82.4121	8.10433	13.9226	6.53984	57.2027	3.20015	29.68	34.78	3.09799	3.2754
17	Hubei	2003	42.9	52.2008	9010.7	85.2204	8.74327	23.5863	6.77993	29.4395	5.43683	33.7	36.81	2.85262	3.30992
18	Hunan	2003	33.5	46.9	7554	80.8898	7.90345	14.3991	7.4976	36.0076	4.70099	30.05	26.81	3.02984	2.84348
19	Guangdong	2003	58.45	63.2	17213.1	92.0265	9.26707	32.0194	5.10236	160.723	5.06757	35.28	27.42	3.05344	3.29181
20	Guangxi	2003	29.06	40.1769	5969	76.1518	6.94935	14.1106	4.38584	21.825	4.51569	29.94	33.03	3.71688	3.29112
21	Hainan	2003	43.57	41.53	8316	62.9872	10.028	21.7959	4.35721	4.7776	5.77941	31.87	57.21	2.8049	3.34537
22	Chongqing	2003	41.9	50.5	7209	85.0544	5.85848	16.7319	6.16451	12.8873	3.60743	16.96	26.19	3.65477	4.49568
23	Sichuan	2003	30.1	47	6418	79.3155	10.2111	15.6012	7.34895	67.024	3.73892	25.77	24.62	3.15799	3.29659
24	Guizhou	2003	25.47	22.0886	3603	77.9981	4.28845	8.99433	8.91598	11.3972	5.28748	26	3.36	4.1985	4.17576
25	Yunnan	2003	26.6	27.4	5662	79.6032	6.54272	9.38157	8.67521	44.0392	1.82836	25.38	60.08	4.50385	4.2851
26	Tibet	2003	19.8	35.9	6871	77.9837	14.3705	26.809	25.9966	1.6779	0.824402	0.7	0.1	5.18433	7.81002
27	Shaanxi	2003	32.74	47.8556	6480	86.6575	6.1507	13.7764	7.35763	29.5115	6.37747	30.04	22.4	4.06189	3.89349
28	Gansu	2003	27.38	41.09	5021.63	81.8634	10.242	18.3737	5.66619	10.3628	4.4372	20.97	34.09	3.9791	3.96373
29	Qinghai	2003	38.18	45.9	7277	88.173	9.06307	19.0783	13.7316	4.096	5.0617	20.31	0.21	3.75966	3.45472
30	Ningxia	2003	36.92	48.3	6691	85.5971	8.68303	35.5213	4.12097	5.7625	5.53498	18.54	25.24	3.19605	3.25591
31	Xinjiang	2003	34.39	44.9305	9700	78.0093	10.3709	29.2034	12.7492	19.2043	9.99537	30.73	57.05	3.40593	3.78119
1	Beijing	2004	79.52	92.8	37058	97.5977	9.44608	79.1896	22.7506	125.216	23.8905	40.2	53.93	2.53436	2.64253
2	Tianjin	2004	75.21	84.3	31550	96.5111	9.33101	48.8418	10.6693	36.9682	14.3386	35.01	53.67	2.28451	3.3316
3	Hebei	2004	35.83	54.14	12918	84.3718	11.6008	18.3344	6.88804	112.647	5.89411	34.28	49.02	2.50746	3.17136
4	Shanxi	2004	39.63	56.25	9150	91.6721	7.30072	20.2384	4.76051	41.1261	5.22962	27.22	54.9	3.05177	3.45512
5	Inner Mongolia	2004	45.86	45.49	11305	81.3401	9.43509	29.3331	5.21673	39.8797	6.63307	24.83	49.06	3.11659	2.98635
6	Liaoning	2004	56.01	65.6	16297	88.7977	7.66718	41.1978	8.637	47.9505	8.28759	35.4	45.32	2.42129	3.1565
7	Jiling	2004	52.3	53.9034	10932	81.0372	6.82308	32.6563	7.08511	29.1269	6.84694	30.22	23.59	2.61387	3.07881
8	Heilongjiang	2004	52.8	51.7	13897	88.9165	7.64109	37.1378	6.73232	36.0092	4.67702	26.85	33.53	2.48594	3.03016
9	Shanghai	2004	81.16	91.9593	55307	98.7019	15.3553	44.8358	18.2356	31.7665	18.4961	36	75.07	2.36089	1.99579
10	Jiangsu	2004	48.2	66.4	20705	91.4603	14.7169	30.3088	7.89588	78.1961	4.92231	37.89	76.07	2.20493	2.45017
11	Zhejiang	2004	54	73.94	23942	92.7422	14.0436	31.9604	11.0909	102.793	7.47451	31.88	53.44	2.44721	2.28287
12	Anhui	2004	33.5	49.2	7768	80.6258	11.1425	17.3869	7.40649	27.7836	4.4285	26.84	44.86	3.00538	3.14898
13	Fujian	2004	46.3	59.8	17218	87.1493	10.4324	17.896	10.4635	34.1427	4.56064	34.93	46.74	2.73278	2.70633
14	Jiangxi	2004	35.58	59	8189	79.6421	8.76101	14.7423	7.32147	12.612	4.67316	31.01	24.19	2.71268	2.54731
15	Shandong	2004	44.15	55.6	16925	88.5202	12.3732	26.0956	5.6228	117.1	5.48614	36.57	51.79	2.6908	2.79322
16	Henan	2004	28.9	41.9187	9470	81.3107	8.85689	14.6382	7.2059	64.1019	4.42083	30.88	44.62	3.0178	3.18143
17	Hubei	2004	43.7	52.2983	10500	83.8336	9.31336	23.8054	7.0148	35.1768	5.78287	34.06	40.75	2.77603	3.06299
18	Hunan	2004	35.5	49.7	9117	79.4049	8.68556	14.9701	8.8821	41.5955	5.22012	32.16	38.13	3.03672	2.78471
19	Guangdong	2004	59.6	65.3	19707	92.2353	11.7173	39.8135	6.53354	200.126	5.18521	30.89	33.7	3.12141	3.30006
20	Guangxi	2004	31.7	41.7933	7196	75.5616	9.22286	14.5156	6.30794	23.3947	5.18408	30.81	31.72	3.7697	3.34218
21	Hainan	2004	44.51	42.22	9450	63.107	14.136	20.0795	5.61848	6.0575	5.21372	36.66	52.77	2.7455	3.32449
22	Chongqing	2004	43.5	52.2	9608	83.8178	6.20233	16.4728	7.71293	14.3617	3.64297	21.59	20.68	3.67309	4.3006
23	Sichuan	2004	31.1	47.8	8113	78.7331	10.5814	15.9764	7.57401	75.8952	3.61741	28.54	32.18	3.06077	3.16072
24	Guizhou	2004	26.28	23.5	4215	79.0119	5.17612	8.5105	8.24075	16.8396	4.47421	27.78	12.02	4.25317	4.23843
25	Yunnan	2004	28.1	28.7	6733	79.5799	6.63947	9.70238	8.89489	54.4804	3.8385	24.59	59.3	4.75857	4.35189
26	Tibet	2004	19.8	37.4	7779	79.5	14.3705	26.4343	25.9966	3.4046	0.941465	0.7	0.1	4.89229	5.66957
27	Shaanxi	2004	32.98	50.2834	7757	86.3021	7.15662	14.6097	7.91324	31.7065	7.23096	29.35	22.86	4.01414	3.85221
28	Gansu	2004	28.61	41.42	5970	81.9492	9.69497	18.9187	5.57133	9.1117	5.67028	23.89	34.78	3.98265	4.05458
29	Qinghai	2004	38.53	48.8	8606	87.5872	9.37151	19.1577	15.7123	4.8914	4.50657	22.06	18.44	3.73901	3.43523
30	Ningxia	2004	40.6	50.2	7880	85.8521	9.10684	40.199	3.9923	5.9044	7.1636	18.33	43.88	3.11108	3.02124
31	Xinjiang	2004	35.15	45.8273	11199	79.7877	11.0137	29.8227	13.1052	21.2949	9.89438	31.77	67.76	3.34238	3.41653
1	Beijing	2005	83.62	92.9	45443.7	98.6	10.5507	78.125	17.643	149.306	24.4879	42	70.11	2.40298	2.49152
2	Tianjin	2005	75.11	84.9	35783.2	97	10.4122	50.815	11.2256	45.0157	14.0843	36.4	57.96	2.26503	3.17964
3	Hebei	2005	37.69	56.16	14782.3	85.1	12.1709	19.2341	7.15299	133.363	4.73128	35.04	53.76	2.61575	3.0935
4	Shanxi	2005	42.11	57.2	12495	93.7	7.93154	21.1602	5.24532	58.7721	5.56909	30.21	56.23	3.0837	3.37788
5	Inner Mongolia	2005	47.2	46.17	16330.8	84.9	10.144	34.5499	5.61484	44.2513	7.92853	23.31	51.11	3.05694	2.83243
6	Liaoning	2005	58.7	65.9	18983.2	89	7.94773	42.1787	8.94492	57.9084	8.3423	36.55	47.33	2.46803	2.62631
7	Jiling	2005	52.52	54.3305	13348	82.7	7.77177	34.7282	7.2846	35.8828	6.67651	31.39	27.61	2.66258	2.94657
8	Heilongjiang	2005	53.1	54	14434.1	87.6	7.96494	39.1831	6.68191	43.8804	6.41939	26.37	35.88	2.56809	2.42784
9	Shanghai	2005	89.09	92.93	51474	99.1	11.7756	46.1125	12.9458	41.0048	17.8441	37	70.84	2.26061	1.89249
10	Jiangsu	2005	50.11	68.5	24560	92	16.3222	31.8506	9.07227	109.425	6.80041	39.85	76.77	2.3347	2.41703
11	Zhejiang	2005	56.02	75.5	27702.7	93.4	16.0323	34.322	11.7145	135.083	5.42192	33.78	59.46	2.44653	2.25545
12	Anhui	2005	35.5	51.4	8675.14	82	11.9233	20.6142	7.1997	35.4139	3.84585	27.52	52.34	3.20742	2.89936
13	Fujian	2005	47.3	62.4	18645.8	87.2	12.0558	19.0442	12.0755	42.0734	4.98283	36.11	54.52	2.76861	2.67094
14	Jiangxi	2005	37	60.1	9440	82.1	9.26054	15.4068	8.03495	17.5486	3.85304	32.62	34.92	2.75486	2.45979
15	Shandong	2005	45	59.8	20096.5	89.4	12.5391	28.9591	6.9192	136.073	4.44	36.97	59.85	2.73366	2.72585
16	Henan	2005	30.65	44.5602	11346.5	82.1	9.72237	16.7749	7.77248	83.8514	4.21873	32.33	45.85	3.01959	3.19207
17	Hubei	2005	43.2	52.2957	11431	83.4	9.85859	24.8342	7.79517	43.4742	5.07495	34.75	47.62	2.83491	2.77203
18	Hunan	2005	37	51.42	10426	80.4	9.56141	16.3438	8.86	48.1907	4.48955	34.42	40.55	3.05476	2.72273
19	Guangdong	2005	60.68	67.9	24435	93.6	12.0362	39.4017	6.45335	251.605	5.81066	33.46	45.03	3.14891	3.1852
20	Guangxi	2005	33.62	43.8032	8787.73	77.6	10.2442	16.5893	6.93252	29.6209	3.99901	29.82	46.41	3.72262	2.99319
21	Hainan	2005	45.2	43.33	10871	66.4	14.4423	23.5085	6.48904	7.6655	5.45063	32.55	64.99	2.70435	3.01094
22	Chongqing	2005	45.2	53.4	10982	84.9	6.64433	20.8262	8.69823	23.1503	4.63055	22.24	34.65	3.64624	4.02559
23	Sichuan	2005	33	48.5	9060	79.9	10.9006	17.5796	7.62788	89.3243	3.48315	29.3	42.69	2.99202	3.03023
24	Guizhou	2005	26.87	22.9925	5051.96	81.4	6.06778	9.98282	8.62755	30.2586	3.32221	27.36	26.82	4.34273	3.96763
25	Yunnan	2005	29.5	30.6	7835	80.7	7.12315	10.6342	9.03251	66.8405	3.37313	24.63	61.76	4.53812	3.91107
26	Tibet	2005	26.65	39.9	9114	80.9	15.6548	27.1014	14.8773	4.0566	0.888633	0.21	0.1	4.53881	4.99901
27	Shaanxi	2005	37.23	51.5688	9899	88.1	8.19382	15.1062	8.19343	33.7722	6.17217	30.21	31.94	4.02996	3.5099
28	Gansu	2005	30.02	36.33	7476.53	84.1	9.71138	19.5772	6.31458	12.9924	4.26078	26.44	41.03	4.0845	3.5883
29	Qinghai	2005	39.25	50.5	10044.7	88	9.69644	19.5064	17.8409	5.2656	7.11085	24.02	18.49	3.74529	3.16052
30	Ningxia	2005	42.28	51.6	10239	88.1	10.2119	41.8387	4.75542	8.0219	6.81926	22.92	53.93	3.22599	3.0577
31	Xinjiang	2005	37.15	48.4601	13108	80.4	11.4818	29.6564	12.9993	24.9745	8.74884	31.8	69.68	3.21904	3.22567
1	Beijing	2006	84.33	93.4	50467	98.7	7.4	79.3314	22.19	176.24	29.3558	42.5	73.78	2.41406	2.58982
2	Tianjin	2006	75.73	85.6	41163	97.3	13.98	50.2307	14.23	54.8244	15.2216	37	59.48	2.29339	3.1571
3	Hebei	2006	38.44	57.76	16962	86.2	12.38	20.5418	8.05	163.881	3.93185	35.57	63.63	2.71043	2.94289
4	Shanxi	2006	43.01	59.03	14123	94.2	9.06	21.744	5.73	73.5838	6.64847	31.88	60.22	3.15245	3.18249
5	Inner Mongolia	2006	48.64	46.21	20053	86.4	10.34	34.6304	6.08	56.8228	6.50674	26.58	52.08	3.09945	2.76576
6	Liaoning	2006	58.99	66.3	21788	89.4	8.51	43.5399	9.28	75.0316	9.57458	36.93	48.75	2.53511	2.60444
7	Jiling	2006	52.97	54.8021	15720	84.3	8.51	37.2086	7.65	42.4618	7.02031	31.64	30.36	2.68463	2.72253
8	Heilongjiang	2006	53.5	54.8	16195	88.1	8.47	38.3775	8.72	51.6923	6.11006	28.67	32.77	2.5848	2.542
9	Shanghai	2006	88.7	93.7516	57695	99.1	11.84	47.3945	12.52	50.94	21.8309	37.33	74.92	2.26159	1.84384
10	Jiangsu	2006	51.9	70.5	28814	92.9	15.45	34.2119	8.61	148.375	7.23743	41.72	81.82	2.42279	2.32844
11	Zhejiang	2006	56.5	77.37	31874	94.1	12.21	35.0233	9.33	172.408	8.41912	35.53	61.53	2.49019	2.20376
12	Anhui	2006	37.1	53.5	10055	83.3	12.28	18.59	7.7	44.4169	4.72133	32.58	57.49	3.29094	3.01318
13	Fujian	2006	48	64.8	21471	88.2	9.63	21.9241	9.04	56.9852	5.83279	36.58	58.82	2.84467	2.73089
14	Jiangxi	2006	38.68	60.9	10798	83.2	9.61	17.4678	8.06	23.3659	4.74089	34.56	34.93	2.76081	2.48283
15	Shandong	2006	46.1	60.9	23794	90.3	18.14	31.0995	10.5	199.24	5.72758	37.45	69.18	2.79105	2.69368
16	Henan	2006	32.47	46.669	13313	83.6	10	17.8723	7.09	105.589	4.13635	32.79	54.08	3.00833	2.99881
17	Hubei	2006	43.8	52.4495	13296	85	12.06	22.8012	10.55	52.366	7.71247	37.11	54.52	2.86682	2.7072
18	Hunan	2006	38.71	53.4	11950	82.4	10.01	16.3513	8.98	58.8333	5.06937	34.74	42.72	3.09907	2.71106
19	Guangdong	2006	63	69.8	28332	94	9.65	39.8292	5.74	303.253	5.70289	37.96	45.15	3.15281	3.19926
20	Guangxi	2006	34.64	44.8913	10296	78.6	10.77	15.6457	7.41	36.0253	4.56931	32.88	46.82	3.57294	2.81365
21	Hainan	2006	46.1	43.77	12654	67.3	14.21	23.5072	7.85	9.7546	5.42668	38.86	65.74	2.8859	3.19273
22	Chongqing	2006	46.7	54.3	12457	87.8	8.14	22.484	9.29	27.9265	4.49447	23.45	50.36	4.0259	4.26204
23	Sichuan	2006	34.3	51.1	10546	81.5	9.46	15.5818	8.24	127.857	4.50976	33.54	49.38	3.11423	3.14183
24	Guizhou	2006	27.46	23.8496	5787	82.8	5.35	10.77	5.81	31.9743	2.71823	29.41	29.54	4.59363	4.20903
25	Yunnan	2006	30.5	32.6	8970	81.3	7.47	12.0959	9.69	77.7798	3.10395	25.83	69.83	4.47459	3.36112
26	Tibet	2006	28.21	41	10430	82.5	16.44	27.758	15.47	5.4399	1.05887	21.41	0.1	3.67187	3.09282
27	Shaanxi	2006	39.12	51.863	12138	89.2	9.07	16.8289	9.1	46.3269	7.45518	36.22	51.57	4.10041	3.46322
28	Gansu	2006	31.09	36.77	8757	85.3	11.34	20.1005	6.08	14.895	3.30235	28.59	46.97	4.18012	3.75869
29	Qinghai	2006	39.26	52.7	11762	89.1	9.33	19.9726	18.32	6.3964	5.95162	26.72	20.37	3.81634	2.99691
30	Ningxia	2006	43	54.5	11847	88.8	15.49	44.5977	7.72	9.5347	7.26916	28.98	55.92	3.32493	3.20679
31	Xinjiang	2006	37.94	48.9436	15000	82.7	12.13	32.8717	13.41	29.0966	8.69464	29.97	74.62	3.24091	3.31143
1	Beijing	2007	84.5	93.5	58204	98.9	5.6	76.9284	21.56	207.937	30.1273	43	76.16	2.3294	2.39565
2	Tianjin	2007	76.31	87.5	46122	97.8	11.94	51.2583	12.72	66.6116	15.7403	37.5	61.44	2.33341	3.39961
3	Hebei	2007	40.25	59.58	19877	86.8	13.59	21.2294	8.98	201.661	4.15805	36.5034	66.12	2.72287	2.95502
4	Shanxi	2007	44.03	59.96	16945	95.3	8.55	22.8269	6.62	93.1163	7.18994	32.5792	63.32	3.15494	3.02018
5	Inner Mongolia	2007	50.15	47.36	25393	87.5	12.23	36.5065	6.9	70.19	7.45698	28.0733	56.95	3.13117	2.85044
6	Liaoning	2007	59.2	67.7	25729	89.7	9.61	44.6159	10.02	91.4655	9.99575	37.5205	51.7	2.57685	2.79967
7	Jiling	2007	53.16	55.4064	19383	85.1	9.56	38.5172	8.68	55.1559	7.49017	31.2549	38.63	2.69258	2.79252
8	Heilongjiang	2007	53.9	56.3	18478	87	8.73	39.9011	8.96	63.2407	6.39988	28.7666	52.66	2.47932	2.412
9	Shanghai	2007	88.7	94.0918	66367	99.2	4.5	42.9188	12.41	61.2892	21.3408	37.5975	72.98	2.3286	1.95089
10	Jiangsu	2007	53.2	72.4	33928	93	19.28	35.1402	11.55	193.852	8.11511	42.8005	84.37	2.49626	2.23878
11	Zhejiang	2007	57.2	79.93	37411	94.7	14.6	35.9103	11.34	216.41	8.59191	36.1491	70.08	2.48923	2.07175
12	Anhui	2007	38.7	57.0534	12045	83.7	13.55	19.6411	8.67	57.2254	3.93396	36.0915	73.57	3.2263	3.09796
13	Fujian	2007	48.7	67.3	25908	89.2	10.98	22.6841	9.52	74.5676	5.67119	37.0013	66.72	2.83626	2.72732
14	Jiangxi	2007	39.8	62	12633	83.6	10.5	18.3286	9.37	30.883	7.22067	39.0523	39.32	2.83128	2.60837
15	Shandong	2007	46.75	62.75	27807	90.3	18.66	32.9019	11.42	254.065	5.78132	38.6037	80.31	2.86133	2.66918
16	Henan	2007	34.34	49.4197	16012	85.3	10.81	18.9673	7.8	132.702	4.04398	34.3405	68.28	2.97981	2.92434
17	Hubei	2007	44.3	52.6507	16206	85.1	12.76	22.7875	11.88	66.37	8.15723	37.568	63.25	2.87326	2.81592
18	Hunan	2007	40.45	55.1	14492	82.4	11.41	17.4965	10.62	74.1823	6.16764	35.5787	46.34	3.1488	2.66204
19	Guangdong	2007	63.14	70.8	33151	94.6	9.44	42.2792	7.9	371.628	6.45629	38.4927	55.97	3.14708	3.41166
20	Guangxi	2007	36.24	45.0704	12555	79.1	11.28	17.0698	8.13	46.2758	4.01239	32.1112	49.39	3.7842	2.96682
21	Hainan	2007	47.2	44.29	14555	70.5	12.5	24.1293	6.8	12.7363	6.26138	40.4806	66.51	2.9005	3.24377
22	Chongqing	2007	48.34	55.2	14660	88.3	9.16	23.7021	9.64	33.0572	3.76971	31.8061	74.38	3.58784	3.91432
23	Sichuan	2007	35.6	52.1	12893	80.7	10.33	16.3449	9.64	127.527	4.09821	34.1981	55.18	3.12919	3.16386
24	Guizhou	2007	28.24	25.879	6915	83.7	6.21	10.8976	8.04	40.233	3.21539	30.5331	39.13	4.49808	4.05427
25	Yunnan	2007	31.6	34.6	10540	82.4	9.28	12.8141	10.81	93.6836	4.02499	30.9545	65.42	4.36436	3.0039
26	Tibet	2007	28.3	44	12109	84	15.51	27.2825	16.73	7.4451	1.20783	24.4036	0.1	3.99216	3.39647
27	Shaanxi	2007	40.62	53.6513	14607	89.1	11.58	17.6197	10.99	58.3141	7.72691	37.6527	51.23	4.06979	3.29235
28	Gansu	2007	31.59	37.34	10346	85.7	9.83	21.7052	7.64	18.8332	3.82945	24.1444	54.4	4.29913	3.90429
29	Qinghai	2007	40.07	55.7	14257	89.3	10.53	20.0598	18.73	7.8867	7.07416	27.474	32.07	3.82895	3.07067
30	Ningxia	2007	44.02	54.3	14649	89	17.16	47.8968	8.13	11.8967	7.42623	33.5283	60.08	3.41398	3.09135
31	Xinjiang	2007	39.15	49.6965	16999	82.2	13.32	32.3918	15.6	35.7743	8.97274	32.0273	66.5	3.24019	3.34993
1	Beijing	2008	84.9	93.6	63029	98.9	6.21	74.0226	24.67	244.27	28.1219	43.5	78.92	2.31899	2.25958
2	Tianjin	2008	77.23	88.2	55473	98	14.39	54.494	14.33	79.8854	15.4583	30	72.4	2.4552	3.50875
3	Hebei	2008	41.9	60.24	23239	87.4	14.49	21.8682	9.79	239.549	4.80822	38.71	77.59	2.80288	2.90724
4	Shanxi	2008	45.11	60.19	20398	95.7	9.54	22.9898	6.85	118.348	7.19939	35.16	71.4	3.20192	2.84308
5	Inner Mongolia	2008	51.71	49.55	32214	88.3	12.76	36.2234	7.5	87.8066	7.41973	30.55	67.62	3.09965	2.99289
6	Liaoning	2008	60.05	68.1	31259	90.3	9.95	45.3194	10.58	111.635	11.0048	38.06	59.01	2.58096	2.94478
7	Jiling	2008	53.21	55.9856	23514	85.7	10.39	41.5242	9.27	65.1021	7.56732	31.5	51.46	2.60088	2.82555
8	Heilongjiang	2008	55.4	56.6	21727	86.9	9.28	39.8482	9.71	77.8755	5.97321	31.39	52.97	2.38514	2.2428
9	Shanghai	2008	88.6	95.3116	73124	99.2	4.63	41.3894	12.51	72.04	22.6617	38	79.82	2.33167	2.12704
10	Jiangsu	2008	54.3	73.7	39622	93.1	20.28	37.4148	12.41	240.279	7.04313	42.55	84.13	2.5392	2.24788
11	Zhejiang	2008	57.6	80.78	42214	94.9	15.2	37.2015	13.24	258.548	9.53037	37.74	75.1	2.45483	2.01196
12	Anhui	2008	40.5	59.3259	14485	84	14.15	21.3672	9.18	73.4598	4.00995	35.97	78.86	3.09111	2.90004
13	Fujian	2008	49.9	68.9	30123	89.3	12.05	24.1096	10.42	91.7365	5.86175	38.86	72.72	2.89885	2.68153
14	Jiangxi	2008	41.36	62.6	14781	83.6	11.06	18.6152	10.23	40.0065	6.39258	41.8	51.52	2.73918	2.63428
15	Shandong	2008	47.6	62.6	33083	90.4	19.6	34.6283	12.19	315.723	5.46891	39.8	84.98	2.8903	2.69965
16	Henan	2008	36.03	51.2106	19593	85.5	9.9	19.6971	7.98	162.578	4.71732	35.38	77.59	2.97045	2.90304
17	Hubei	2008	45.2	52.6501	19860	84.3	13.03	27.3956	11.89	83.2991	8.07552	37.63	66.76	2.8247	2.59475
18	Hunan	2008	42.15	56	17521	82	12.01	18.7343	10.89	93.6297	6.50907	35.83	52.05	3.06289	2.61382
19	Guangdong	2008	63.37	72.1	37589	94.5	11.65	41.7712	9.79	435.143	7.03538	40.31	66.23	3.08336	3.18689
20	Guangxi	2008	38.16	45.4091	14966	79.8	11.83	17.4537	8.43	58.5316	3.29421	32.67	64.47	3.83326	3.22523
21	Hainan	2008	48	45.82	17175	70	12.05	23.9762	7.4	16.2006	5.77387	42.13	63.73	2.87196	3.26332
22	Chongqing	2008	49.99	56.3	18025	88.7	9.49	24.9514	9.56	40.2969	4.24406	35.91	84.2	3.48202	3.86382
23	Sichuan	2008	37.4	53.9	15378	81.1	10.78	17.101	11.06	157.44	4.35262	35.3	65.36	3.06545	3.09441
24	Guizhou	2008	29.11	27.6821	8824	83.6	6.22	11.3299	8.28	49.5735	3.505	29.83	40.21	4.20417	3.8552
25	Yunnan	2008	33	36.4	12587	82.1	12.09	13.7301	11.01	111.012	3.50766	32.04	73.59	4.27068	3.03504
26	Tibet	2008	22.61	45.4	13861	84.7	13.46	27.0243	12.76	8.4919	1.71908	25.13	0.1	3.93017	3.78413
27	Shaanxi	2008	42.1	55.4193	18246	89	12.67	17.7445	12.13	74.2678	8.68353	38.72	56.71	4.09949	3.27991
28	Gansu	2008	32.15	37.65	12110	85.4	10.37	22.7874	8.11	24.3847	4.48747	25.88	59.97	4.02726	3.46056
29	Qinghai	2008	40.86	55.5	17389	89.1	11.16	19.9621	17.66	10.7934	7.47362	28.17	39.89	3.80252	2.82832
30	Ningxia	2008	44.98	55.1	17892	89.1	14.82	50.3311	9.36	15.3141	7.65456	37.81	72.06	3.51265	3.08844
31	Xinjiang	2008	39.64	50.2914	19893	83.5	12.47	35.2429	13.23	44.1722	9.70303	31.86	72.78	3.26361	3.22067
1	Beijing	2009	85	93.8	70452	99	6.15	72.5715	24.7459	296.56	30.7719	44.4	80.3	2.29149	2.01103
2	Tianjin	2009	78.01	88.8	62574	98.3	13.76	53.9221	15.3787	100.009	17.0143	30.33	80.1	2.46352	3.4638
3	Hebei	2009	43.74	61	24581	87.2	15.32	22.4258	9.02223	312.219	5.61685	40.02	84.5	2.8581	2.8894
4	Shanxi	2009	45.99	61.06	21522	93.5	10.02	24.0106	7.08973	148.86	7.66388	36.49	75.2	3.29788	2.8308
5	Inner Mongolia	2009	53.4	51.16	40282	90.5	13.62	39.6824	7.49855	114.363	7.95343	32.44	75.2	3.20977	3.11708
6	Liaoning	2009	60.35	69.4	35239	90.7	10.41	46.7798	10.3364	152.166	11.8154	38.33	60.2	2.64541	2.89715
7	Jiling	2009	53.32	56.1551	26595	86.6	10.94	43.5593	9.55885	88.4994	8.21947	32.78	64.6	2.6598	2.79649
8	Heilongjiang	2009	55.5	56.8	22447	86.6	9.39	40.9332	10.1413	108.199	6.54564	33.62	55.6	2.4134	2.27045
9	Shanghai	2009	88.6	95.4407	78989	99.3	4.48	40.0853	12.7558	85.0251	23.6561	38.1	89	2.31018	2.14112
10	Jiangsu	2009	55.6	74.9	44744	93.5	20.42	39.0047	13.2398	317.519	7.76477	41.99	85.4	2.56783	2.26602
11	Zhejiang	2009	57.9	81.68	44641	94.9	16.03	38.5427	13.7048	332.048	10.0447	38.2	78.9	2.45928	2.1578
12	Anhui	2009	42.1	60.7297	16407.7	85.1	14.91	22.4706	8.61045	100.72	4.65952	37.16	83.2	3.12716	2.79998
13	Fujian	2009	55.1	70.6	33840	90.4	12.58	25.0584	11.5088	118.128	9.79556	39.71	80.3	2.93058	2.68168
14	Jiangxi	2009	43.18	63.5	17335	85.6	12.1	19.3337	9.21626	60.6086	6.85703	44.36	74.9	2.76286	2.75713
15	Shandong	2009	48.32	63.5	35894	90.5	20.94	35.6233	10.3404	433.942	6.00869	41.18	88.1	2.91089	2.71955
16	Henan	2009	37.7	53.5222	20597	85.8	10.44	20.1671	8.14541	220.175	5.15533	36.29	83.9	2.98975	2.8234
17	Hubei	2009	46	53.0011	22677	86.2	13.84	28.2591	11.0152	113.264	7.63266	37.79	75.3	2.85337	2.76333
18	Hunan	2009	43.2	57	20428	84.9	12.59	19.3341	10.5878	128.167	6.13846	36.59	59.2	3.07276	2.69301
19	Guangdong	2009	63.4	73.4	41166	94.9	12.63	43.771	10.4293	516.106	6.86879	40.75	71.5	3.12363	3.35819
20	Guangxi	2009	39.2	45.1896	16045	81.2	13.98	18.1336	9.9388	80.3444	4.09963	33.69	73.4	3.88185	3.20394
21	Hainan	2009	49.13	46.86	19254	72.1	13.28	24.8591	7.77065	20.7089	6.87785	41.88	58.4	2.89836	3.26581
22	Chongqing	2009	51.59	57.8	22920	90.7	9.78	27.3973	7.84708	54.68	5.49172	38.48	88.4	3.51662	3.8649
23	Sichuan	2009	38.7	54.9	17339	84.1	11.5	18.4424	11.1808	216.851	5.6221	36.4	67.5	3.10158	2.62235
24	Guizhou	2009	29.89	29.46	10309	85.9	6.29	13.0141	8.28443	66.4359	3.31073	27.44	56.2	4.27979	3.73595
25	Yunnan	2009	34	37.7	13539	82.7	10	14.5826	9.8019	143.992	3.06367	36.29	85.3	4.28094	3.48798
26	Tibet	2009	22.3	45.5	15295	85.6	13.32	27.4811	12.5969	9.3609	1.68421	29.62	0.1	3.83507	3.76513
27	Shaanxi	2009	43.5	57.4757	21688	90.4	12.86	18.396	13.3617	105.107	9.09607	38.76	66.4	4.11012	3.19646
28	Gansu	2009	34.89	37.99	12872	85.3	11.29	23.658	8.19811	36.5576	4.78593	27.32	61.3	4.00315	3.21379
29	Qinghai	2009	41.9	57	19454	90.1	11.47	20.1669	17.624	14.309	8.83578	29.02	46.4	3.79297	2.73774
30	Ningxia	2009	46.1	60.2	21777	90.6	16.57	51.3612	10.0612	21.8819	8.3612	38.75	42.2	3.46432	3.07054
31	Xinjiang	2009	39.85	50.646	19942	82.2	12.55	37.0772	12.2208	58.1056	9.50579	36.3	75.4	3.15663	3.16121
1	Beijing	2010	85.96	94	73856	99.1	5.57	60.4516	14.2422	371.507	33.4844	45	82.1	2.19215	2.15397
2	Tianjin	2010	79.55	89.9	72994	98.5	14.89	52.8527	12.048	125.7	18.7287	32.06	85.3	2.41121	3.35481
3	Hebei	2010	44.5	62.12	28668	87.4	17.35	22.5154	9.52834	404.158	8.19182	42.73	92.3	2.72969	2.68362
4	Shanxi	2010	48.05	62.2	26283	94	10.66	24.1943	6.82945	186.598	9.53792	38.01	84.9	3.30381	2.67277
5	Inner Mongolia	2010	55.5	51.8	47347	90.7	14.89	42.0002	6.88976	147.473	11.3457	33.35	80.6	3.20063	3.13722
6	Liaoning	2010	62.1	69.7	42355	91.2	11.19	50.755	9.34986	198.812	12.7984	39.32	74.9	2.56409	2.95802
7	Jiling	2010	53.35	56.7399	31599	87.9	12.39	45.0513	9.74918	114.491	10.6477	34.12	73.9	2.4708	2.81602
8	Heilongjiang	2010	55.66	58.7	27076	87.4	10	42.7297	10.0011	139.654	9.72677	34.89	56.7	2.23106	2.43305
9	Shanghai	2010	89.3	96.5996	76074	99.4	4.04	43.3738	8.81746	103.705	23.6259	38.15	83.3	2.27773	2.27222
10	Jiangsu	2010	60.58	77.7	52840	93.9	21.26	41.5675	10.9078	418.128	12.0427	42.07	87.6	2.5163	2.19437
11	Zhejiang	2010	61.62	84	51711	95.1	16.7	39.0885	11.8704	431.524	10.5553	38.3	82.7	2.42061	2.00005
12	Anhui	2010	43.01	60.9	20888	86	16.01	25.036	7.73396	136.846	8.0268	37.5	88.5	2.98726	2.86859
13	Fujian	2010	57.1	71.6	40025	90.7	12.58	28.6759	10.3183	151.932	9.29785	40.97	84.4	2.93278	2.68263
14	Jiangxi	2010	44.06	64.4	21253	87.2	13.77	20.9262	7.61435	87.3814	7.87338	46.62	80.8	2.67443	2.71466
15	Shandong	2010	49.7	64.5	41106	90.8	22.23	37.1944	10.1767	577.107	9.91129	41.47	91.1	2.85337	2.72888
16	Henan	2010	38.5	55.1142	24446	85.9	10.25	21.4173	7.57869	294.756	7.42417	36.56	87.6	2.88397	2.94347
17	Hubei	2010	49.7	53.6049	27906	86.5	14.08	29.6972	9.46751	148.649	10.7565	37.74	81	2.75337	2.79921
18	Hunan	2010	43.3	57.6	24719	85.5	12.95	20.107	10.0089	169.245	8.50221	36.64	75	2.94661	2.74346
19	Guangdong	2010	66.18	75.6	44736	95	12.69	44.2304	9.52694	628.123	9.01103	41.31	86.1	3.02878	3.35224
20	Guangxi	2010	40	45.8836	20219	82.5	14.31	20.4007	8.07324	108.334	6.83445	34.96	83.4	3.75575	3.32536
21	Hainan	2010	49.8	49.63	23831	73.9	13.81	25.4815	8.60649	28.0903	8.93788	42.63	54.9	2.95355	3.17062
22	Chongqing	2010	53.02	59.7	27596	91.4	9.37	30.1679	7.2288	74.1488	9.75155	40.57	91.7	3.32264	3.67901
23	Sichuan	2010	40.18	56.3	21182	85.6	11.84	20.2579	9.65487	280.952	7.63439	37.88	74.8	3.03941	3.10584
24	Guizhou	2010	33.81	31.698	13119	86.4	6.65	13.336	8.46225	87.8065	6.4745	29.58	86.8	4.07345	3.52616
25	Yunnan	2010	34.7	39.6	15752	84.6	10.9	16.3278	9.74181	185.569	6.79589	37.31	93.4	4.06488	3.25868
26	Tibet	2010	22.67	46.4	17319	86.5	13.25	28.2726	20.9075	11.0318	9.28509	25.4	0.1	3.6196	3.63173
27	Shaanxi	2010	45.76	58.7271	27133	90.2	13.38	20.3074	12.6355	144.113	11.7444	38.29	74.2	3.82346	3.11611
28	Gansu	2010	36.12	38.39	16113	85.5	12.2	24.7189	8.09907	52.7351	8.96048	27.12	62.6	3.85107	3.36349
29	Qinghai	2010	44.72	58.6	24115	90	11.42	20.2105	18.3035	19.9467	10.8128	29.38	43.5	3.58689	2.54704
30	Ningxia	2010	47.9	50.3	26860	90.6	17.35	54.3146	10.6287	30.9364	10.7566	38.75	78	3.28232	2.82431
31	Xinjiang	2010	43.01	51.0278	25034	80.2	13.19	38.362	11.6551	79.2548	12.0322	36.42	73.3	2.93878	2.94894
1	Beijing	2011	86.2	94.5	81658	99.2	5.26	60.9977	22.3828	387.293	33.9397	45.6	81.7	2.23288	1.98457
2	Tianjin	2011	80.5	90.4	85213	98.6	17.05	52.4591	15.1871	155.459	20.991	34.53	86.8	2.18492	2.73947
3	Hebei	2011	45.6	63.67	33969	88.1	17.84	23.2663	10.4413	510.611	5.36536	42.07	93.9	2.56925	2.46421
4	Shanxi	2011	49.68	62.6	31357	94.2	11.21	26.6308	7.86777	230.197	8.1096	38.29	86.5	3.2356	2.47533
5	Inner Mongolia	2011	56.62	54.13	57974	90.9	15.77	43.3991	7.19658	188.081	12.6505	34.09	83.9	3.07271	2.88288
6	Liaoning	2011	64.05	70.4	50760	91.4	11.27	51.9395	11.0274	250.586	12.5327	39.78	84.1	2.46691	2.73557
7	Jiling	2011	53.4	57.1012	38460	87.9	11.9	46.2277	9.30977	141.364	9.08197	34.17	82.9	2.36973	2.45218
8	Heilongjiang	2011	56.5	49.9848	32819	86.5	11.2	43.7829	11.1353	172.023	9.41737	36.32	57.3	2.06782	2.26004
9	Shanghai	2011	89.3	96.6242	82560	99.3	4.04	42.546	11.7923	119.749	21.1802	38.22	84.4	2.25682	2.27183
10	Jiangsu	2011	61.9	78.3	62290	93.7	21.86	44.2318	13.2122	528.859	12.0555	42.12	89.9	2.43784	2.07321
11	Zhejiang	2011	62.3	85.43	59249	95.1	17.53	40.6571	13.5507	534.697	12.5583	38.39	85.1	2.36948	2.05091
12	Anhui	2011	44.8	61.2	25659	86.8	18	26.7709	9.74353	178.46	6.83706	39.47	91.1	2.98548	2.65901
13	Fujian	2011	58.1	73.7	47377	90.8	13.46	30.3753	11.8573	189.595	12.1297	41.39	85.3	2.8373	2.54723
14	Jiangxi	2011	45.7	65.6	26150	88.1	14.4	22.7222	9.78341	117.176	7.25214	46.81	85.1	2.53857	2.52093
15	Shandong	2011	50.95	65.9	47335	91.2	23.62	38.9239	12.4137	708.529	8.95202	41.51	93.2	2.73214	2.46767
16	Henan	2011	40.57	56.9144	28661	87	10.83	22.3479	8.6827	383.626	7.64442	36.64	89	2.75511	2.8557
17	Hubei	2011	51.83	54.3001	34197	86.9	14.78	31.4618	11.1723	185.377	11.2384	38.35	86.5	2.66368	2.62711
18	Hunan	2011	45.1	58.1	29880	85.9	13.62	21.3476	10.3583	212.886	7.919	36.84	82.8	2.86948	2.58775
19	Guangdong	2011	66.5	76.1	50807	95	12.51	45.9711	12.8979	745.375	10.5742	41.1	79.1	2.87007	3.01118
20	Guangxi	2011	41.8	46.6962	25326	82.5	14.34	21.8381	8.90134	140.405	8.79987	37.35	64.1	3.60407	3.05122
21	Hainan	2011	50.5	51.01	28898	73.8	18.42	27.1251	10.7613	35.5094	7.68444	41.81	73.1	2.84966	3.03465
22	Chongqing	2011	55.02	61.9	34500	91.6	10.43	35.4546	8.7959	89.8864	11.5061	40.18	94.6	3.12476	3.32614
23	Sichuan	2011	41.83	57.3	26133	85.9	12.14	22.2128	12.603	342.29	8.2981	38.21	78.3	2.92061	2.9294
24	Guizhou	2011	34.96	33.3785	16413	87.3	6.63	14.6521	8.70452	106.26	8.24012	32.31	90.7	3.97916	3.28519
25	Yunnan	2011	36.8	40.6	19265	84.1	11.97	17.3643	10.0642	228.113	6.97858	38.73	94.6	3.93385	3.06211
26	Tibet	2011	22.71	49.7	20077	87.7	13.48	29.5681	9.0172	13.0901	4.96815	24.06	0.1	3.30233	3.79301
27	Shaanxi	2011	47.3	59.9806	33464	90.2	13.72	21.6139	15.5923	185.385	10.1552	38.68	84	3.62882	3.06849
28	Gansu	2011	37.15	38.74	19595	86.5	12.58	25.5687	9.76226	69.648	8.83827	27.85	68.8	3.83404	3.05289
29	Qinghai	2011	46.22	60.6	29522	90.7	11.22	21.4918	16.9353	27.4761	9.09295	31.06	61	3.3858	2.41479
30	Ningxia	2011	49.82	51.1	33043	91.2	17.9	58.064	11.2393	41.4174	8.95937	37.45	80.2	3.24937	2.72837
31	Xinjiang	2011	43.54	51.3385	30087	82.8	13.74	41.7357	13.4612	107.372	14.1453	36.64	77	2.85064	2.69211
1	Beijing	2012	86.2	94.8	87475	99.1599	7.57	60.9438	23.4333	405.547	37.3503	46.2	83.2	2.21348	2.02425
2	Tianjin	2012	81.55	91.1	93173	98.6691	17.88	51.1014	17.3373	185.535	22.8456	34.88	88.2	2.11232	2.40198
3	Hebei	2012	46.8	65.09	36584	88.0088	17.84	23.8612	11.2864	624.042	5.78755	40.98	94.3	2.54207	2.33609
4	Shanxi	2012	51.26	63.9	33628	94.2349	11.79	28.0778	8.47281	270.45	9.53572	38.6	88	3.21109	2.19387
5	Inner Mongolia	2012	57.74	55.3	63886	90.8783	17.67	45.4959	7.04875	223.657	12.0625	36.17	85.6	3.04156	2.77612
6	Liaoning	2012	65.65	71.4	56649	91.3234	11.55	53.0663	11.1131	304.821	18.4999	40.17	84.6	2.47478	2.76634
7	Jiling	2012	53.7	58.9203	43415	88.1725	12.61	47.0412	9.74965	170.19	8.9683	33.94	82.4	2.35027	2.36229
8	Heilongjiang	2012	56.9	51.2526	35711	84.5623	11.83	45.0034	11.2611	201.365	10.1052	35.98	60.8	2.06416	2.27063
9	Shanghai	2012	89.3	96.6207	85373	99.3668	4.08	41.9567	11.9121	141.161	23.0745	38.29	91.3	2.25731	2.193
10	Jiangsu	2012	63	79.2	68347	93.6767	22.35	46.1497	13.3582	646.685	13.4549	42.17	90.7	2.43215	2.06007
11	Zhejiang	2012	63.2	85.86	63374	95.1886	17.88	41.9268	13.9583	643.339	14.9544	39.86	87.5	2.37428	2.0225
12	Anhui	2012	46.5	63.6	28792	87.3418	18.47	28.3235	10.1365	223.409	10.2543	38.8	94.5	2.93615	2.70189
13	Fujian	2012	59.6	75	52763	90.982	14.13	32.1009	12.1601	230.88	7.8186	42.03	85.6	2.81476	2.51195
14	Jiangxi	2012	47.51	67.1	28800	88.2598	14.99	23.926	10.0085	149.576	8.28578	45.95	84.3	2.53663	2.49064
15	Shandong	2012	52.43	66.9	51768	91.4389	24.7	40.5475	12.7592	877.563	9.76771	42.12	94.2	2.72641	2.32856
16	Henan	2012	42.43	58.2027	31499	87.2648	11.08	23.5916	8.59961	467.804	6.66	36.9	87.8	2.71665	2.72905
17	Hubei	2012	53.5	55.5492	38572	87.1968	15.85	32.6979	11.2548	227.454	12.2237	38.86	87.1	2.65415	2.53128
18	Hunan	2012	46.65	58.5	33480	86.4396	13.49	22.0679	10.3777	261.588	7.33674	37.01	85.8	2.86536	2.4887
19	Guangdong	2012	67.4	76.2	54095	95.0108	13.42	47.4461	13.424	863.462	9.76188	41.23	88.3	2.86704	3.00277
20	Guangxi	2012	43.53	46.5	27952	83.3345	14.74	23.1433	9.17565	177.421	6.48288	37.5	87.8	3.53602	2.88715
21	Hainan	2012	51.6	52.31	32377	75.0821	18.85	29.9577	11.5961	42.681	10.2466	41.19	75.3	2.82366	3.02672
22	Chongqing	2012	56.98	63.7	38914	91.7612	10.67	35.7117	8.99669	117.102	9.9744	42.94	90.1	3.11083	3.30232
23	Sichuan	2012	43.53	58.5	29608	86.1884	12.72	23.5472	13.3357	408.887	9.91555	38.69	83.6	2.90041	2.80424
24	Guizhou	2012	36.41	34.8764	19710	86.9836	6.8	16.8211	8.80424	132.215	6.56581	32.8	91.4	3.93447	3.22569
25	Yunnan	2012	39.31	43.2	22195	83.9512	11.92	18.4561	10.2473	273.793	6.76978	39.3	94.7	3.89077	3.04383
26	Tibet	2012	22.75	53.7	22936	88.534	14.22	38.9116	8.59039	15.2164	4.24528	32.41	0.1	3.15215	3.76887
27	Shaanxi	2012	50.02	48.68	38564	90.5203	14.71	23.0085	15.5792	230.794	10.6762	40.36	88.5	3.59806	2.99781
28	Gansu	2012	38.75	39.5497	21978	86.1863	12.56	26.4418	10.0436	90.1689	8.90193	30.02	75.4	3.807	3.09848
29	Qinghai	2012	47.44	63	33181	90.657	11.17	21.3043	16.5961	35.7792	9.58314	32.5	60.4	3.27461	2.31251
30	Ningxia	2012	50.67	51.5	36394	91.4833	17.56	61.7392	12.4644	53.4949	9.11107	38.37	93.4	3.2088	2.62871
31	Xinjiang	2012	43.98	51.2727	33796	82.4049	14.16	42.9796	13.9089	142.518	13.4358	35.88	84.3	2.80287	2.62046
1	Beijing	2013	86.3	95.2	94647.9	99.2	7.61	61.7765	24.3861	424.949	41.2076	47.1	84.6	2.6059	2.33209
2	Tianjin	2013	82.01	91.9	100105	98.7	18.74	50.7577	18.9901	224.361	23.053	34.93	90	1.88762	1.78576
3	Hebei	2013	48.12	66.43	38909	87.7	18.22	24.3739	12.6212	719.461	7.73416	41.2	94.6	2.41918	2.02925
4	Shanxi	2013	52.56	64.7	34983.8	93.9	12.88	28.6707	9.90061	318.877	10.7163	40.02	88.4	2.79996	2.13119
5	Inner Mongolia	2013	58.71	58.75	67835.6	90.5	19.69	48.2946	8.568	263.856	10.0805	36.19	88.2	2.89414	2.11948
6	Liaoning	2013	66.45	72.9	61996.2	91.4	12.09	54.362	11.192	355.94	19.8253	40.17	90	2.62734	2.74716
7	Jiling	2013	54.2	61.0415	47428	88.3	13.61	48.8507	10.211	206.127	11.5611	31.4	84.2	2.18094	2.1188
8	Heilongjiang	2013	57.4	51.8152	37697	82.5	13.15	45.8506	12.6191	231.063	12.2441	35.99	75.7	2.22525	2.18364
9	Shanghai	2013	89.6	96.6709	90993	99.4	4.11	41.3535	12.1077	163.232	24.6928	38.36	87.1	2.3364	2.49282
10	Jiangsu	2013	64.11	79.9	75354	93.9	23.22	47.9829	14.1525	780.429	13.7299	42.44	92.1	2.33598	2.06918
11	Zhejiang	2013	64	86.33	68804.7	95.2	17.83	43.6384	14.6439	763.873	17.3315	40.26	89.3	2.11958	1.97242
12	Anhui	2013	47.86	65.6	32000.9	87.6	19.61	29.4746	10.9885	274.568	9.15353	39.85	96.2	2.57507	2.0268
13	Fujian	2013	60.77	75.9	58145	91.1	13.4	33.4706	12.6518	277.491	8.89462	42.77	87.3	2.47034	2.05932
14	Jiangxi	2013	48.87	68.3	31930	88.6	15.26	25.4618	9.14811	190.713	9.38973	45.09	83.1	2.43373	2.03352
15	Shandong	2013	53.75	68.3	56884.9	91.3	25.34	43.0218	13.5392	1039.55	9.89342	42.63	94.9	2.51546	2.4205
16	Henan	2013	43.8	59.8752	34211.5	87.4	11.57	24.3174	9.07163	580.638	8.09124	37.6	90.8	2.42395	2.39809
17	Hubei	2013	54.51	57.1506	42825.8	87.4	15.85	34.6044	11.5561	282.937	11.9202	38.12	91.6	2.33888	1.95356
18	Hunan	2013	47.96	59	36943	87.3	13.8	22.4935	10.8007	318.487	8.49786	37.63	88.4	2.69722	2.15346
19	Guangdong	2013	67.76	77	58833	95.1	13.11	49.1555	13.0795	995.931	8.19561	41.5	92.2	2.66876	2.41911
20	Guangxi	2013	44.81	46.9	30741.2	83.7	15.53	24.4467	9.4188	223.014	7.69881	37.65	85.8	2.91148	2.39756
21	Hainan	2013	52.74	56.77	35663	76	18.72	33.0656	11.4781	51.4045	8.77868	42.06	75	2.54625	2.48323
22	Chongqing	2013	58.34	65.5	43223	91.9	11.23	37.5394	11.5675	148.366	9.36133	41.66	94	2.71511	2.45656
23	Sichuan	2013	44.9	59.4	32617	86.9	13.24	25.3868	14.5897	485.518	10.5355	38.41	83.2	2.65223	2.18583
24	Guizhou	2013	37.83	36.7153	23151	87.1	9.58	19.856	9.59883	166.282	9.09159	34.46	94	3.4869	2.60216
25	Yunnan	2013	40.48	44.5	25322	83.8	12.29	19.9669	11.614	318.539	7.75601	37.76	92.1	3.34046	2.83278
26	Tibet	2013	23.71	54.9	26326	89.3	13.19	38.5495	7.69854	19.5376	2.3913	18.06	0.1	3.11205	3.33498
27	Shaanxi	2013	51.31	50.5711	43117	90.4	14.74	24.3098	16.2742	280.793	11.9852	40.19	89	3.15078	2.52766
28	Gansu	2013	40.13	40.739	24538.9	86	14.02	28.1413	10.3593	114.542	9.02074	32.07	81.3	3.55595	2.54892
29	Qinghai	2013	48.51	62.9	36875	90.1	10.9	27.2348	14.4681	44.6745	12.5739	31.2	61.6	3.14975	2.16141
30	Ningxia	2013	52.01	52.4	39613	91.3	18.81	64.307	13.1919	65.333	11.2497	38.49	94.4	2.82625	2.3453
31	Xinjiang	2013	44.47	53.825	37552.5	82.4	15.69	47.0287	14.3535	171.199	12.8502	36.4	87.8	2.68798	2.37333
1	Beijing	2014	86.35	95.5	99995	99.2546	7.44	64.3977	24.8365	435.789	38.1507	49.13	86.1	2.57227	2.31973
2	Tianjin	2014	82.27	92.3	105231	98.7289	16.71	52.5511	18.1401	235.154	22.8488	34.93	91	1.85175	1.76798
3	Hebei	2014	49.33	66.71	39984	88.2824	18.49	24.8271	11.3428	834.896	7.94235	41.93	95.1	2.37002	1.96458
4	Shanxi	2014	53.79	64.4	35070	93.8182	13.34	30.0815	8.8478	367.02	9.84731	40.08	88.4	2.73223	2.09347
5	Inner Mongolia	2014	59.51	60.82	71046.4	90.8394	21.1	47.3014	9.01472	300.485	10.8936	39.79	89.2	2.8417	2.09434
6	Liaoning	2014	67.05	73.1	65201.2	92.0153	12.75	55.1587	11.7922	416.983	17.2139	40.11	89.1	2.59856	2.63046
7	Jiling	2014	54.81	63.1288	50160	88.959	14.62	49.5131	10.3249	242.177	11.8818	35.82	90.1	2.15376	2.10768
8	Heilongjiang	2014	58.01	63	39226.3	82.6365	13.32	46.5714	12.7839	265.031	12.3511	35.98	77.2	2.16288	2.10302
9	Shanghai	2014	89.6	96.7187	97370	99.4728	4.11	41.174	11.967	183.304	27.1254	38.43	89.7	2.30475	2.37397
10	Jiangsu	2014	65.21	80.7	81874	94.4163	23.89	50.5	15.0834	927.485	14.279	42.61	93.5	2.29611	1.9861
11	Zhejiang	2014	64.87	86.49	73002.1	95.5762	18.4	45.1928	15.4557	869.946	15.1009	40.75	90.7	2.08497	1.87902
12	Anhui	2014	49.15	67.2	34424.6	88.525	20.33	30.169	11.6003	335.397	10.4861	41.18	96.2	2.50479	2.01824
13	Fujian	2014	61.8	76.8	63472	91.6245	13.61	34.8508	13.3307	329.525	11.6871	42.8	88.7	2.42861	2.00834
14	Jiangxi	2014	50.22	69.2	34674	89.2857	15.77	26.4469	8.56347	234.173	8.14907	44.61	83.8	2.40291	2.006
15	Shandong	2014	55.01	69.3	60879.1	91.9256	25.77	44.9474	13.1743	1191.62	9.82119	42.79	95.3	2.45929	2.30119
16	Henan	2014	45.2	59.3293	37071.7	88.0932	11.67	25.1661	9.74702	775.774	10.3618	38.32	92.5	2.37527	2.22399
17	Hubei	2014	55.67	59.6746	47144.6	88.3967	16.57	35.7228	11.9088	349.643	11.4299	37.87	92.1	2.29073	1.92161
18	Hunan	2014	49.28	59.2	40270.5	88.3541	13.76	22.8611	12.4611	384.711	9.19923	38.64	90.1	2.64113	2.03158
19	Guangdong	2014	68	77.6	63469	95.3299	13.2	50.3363	13.2848	1149.83	9.37839	41.44	91.6	2.62529	2.35102
20	Guangxi	2014	46.01	48.1	33089.6	84.6012	15.75	25.0909	9.18897	266.873	8.00639	39.26	87.5	2.84101	2.25397
21	Hainan	2014	53.76	57.44	38923.7	76.8756	17.97	33.5436	11.9709	61.6541	8.13068	41.32	71.4	2.47025	2.49166
22	Chongqing	2014	59.6	67.3	47850	92.5608	11.68	41.166	11.1823	190.581	12.8573	40.6	93	2.64992	2.28993
23	Sichuan	2014	46.3	60.5	35128	87.6263	13.32	27.2298	14.2227	576.103	9.06074	37.51	85.4	2.59254	2.13947
24	Guizhou	2014	40.01	38.6801	26437	86.1818	10.33	20.6315	10.6147	207.474	10.381	33.97	94.8	3.37992	2.55511
25	Yunnan	2014	41.73	46.3	27263.6	84.4703	17.12	20.7268	12.3631	373.778	6.80948	38.14	91.1	3.25893	2.69778
26	Tibet	2014	25.75	56.3	29252	90.0475	14.44	39.7859	8.42889	23.0137	2.6035	43.77	16.1	2.99161	3.2495
27	Shaanxi	2014	52.57	52.462	46929	91.1535	15.38	25.6299	15.8466	331.657	11.0436	40.46	91.6	3.07175	2.41934
28	Gansu	2014	41.68	41.9762	26432.9	86.8249	15.3	30.079	9.6728	141.963	10.3133	30.81	85	3.47384	2.59317
29	Qinghai	2014	49.78	63.4	39671	90.6253	11.08	28.4255	14.4039	54.102	12.8223	31.56	59.2	3.06294	2.12418
30	Ningxia	2014	53.61	54.7	41834	92.1155	23.16	66.7095	13.1651	77.6112	10.6677	37.98	92.4	2.76867	2.24272
31	Xinjiang	2014	46.07	54.6166	40648	83.4086	16.46	48.6585	15.5367	205.603	13.2471	36.83	86.2	2.66099	2.40105
1	Beijing	2015	86.5	95.8	106497	99.3908	7.62	64.5478	24.5806	439.33	42.335	48.4	88.4	2.56988	2.31747
2	Tianjin	2015	82.64	92.6	107960	98.7373	16.02	57.2371	16.3007	234.684	23.3308	36.38	91.5	1.84515	1.77955
3	Hebei	2015	51.33	67.05	40255	88.4606	18.65	26.1878	12.9433	978.648	10.2077	41.15	95.3	2.3666	1.94912
4	Shanxi	2015	55.03	64.4	34918.7	93.8655	13.52	30.6611	8.53407	414.678	13.7421	40.13	89.2	2.73196	2.13155
5	Inner Mongolia	2015	60.3	60.9	71100.5	90.9294	22.61	48.7929	9.10379	334.896	16.1444	39.18	93.1	2.83912	2.05656
6	Liaoning	2015	67.35	71.4	65354.4	91.6843	13.43	56.1781	12.2957	478.939	16.9306	40.26	93.1	2.58158	2.42952
7	Jiling	2015	55.31	64.5303	51086	88.6492	14.52	50.8139	10.6158	275.214	13.1684	36.06	90.4	2.19852	2.04622
8	Heilongjiang	2015	58.8	62.5	39461.6	82.5407	13.14	46.4947	13.1138	299.111	13.2836	35.82	84.4	2.18136	2.04399
9	Shanghai	2015	87.6	96.6207	103796	99.5629	4.27	41.3515	12.3597	208.648	28.6961	38.5	92.9	2.28233	2.28736
10	Jiangsu	2015	66.52	81.6	87995	94.3151	24.42	52.5202	15.8055	1070.12	16.4191	42.83	93.9	2.28666	1.93797
11	Zhejiang	2015	65.8	86.8	77643.7	95.7261	18.12	46.7727	15.9859	976.991	14.6631	40.58	92	2.06932	1.77935
12	Anhui	2015	50.5	67.9	35996.6	88.8361	20.82	31.3556	11.3932	411.357	11.7283	41.16	96.7	2.48927	1.92012
13	Fujian	2015	62.6	77.7	67965.5	91.8471	13.8	36.8205	14.4443	377.947	13.002	42.97	89.5	2.41253	1.96644
14	Jiangxi	2015	51.62	70	36724	89.3984	16.6	28.3783	8.68709	286.214	10.5709	44.09	87.7	2.37902	1.97179
15	Shandong	2015	57.01	70.4	64168.3	92.097	25.82	46.8086	14.4317	1351.83	12.6324	42.25	95.8	2.43963	2.26962
16	Henan	2015	46.85	61	39122.6	88.6235	12.06	26.4038	10.138	836.732	8.74354	37.69	93.6	2.35658	2.17489
17	Hubei	2015	56.85	61.6184	50653.8	88.7993	16.15	37.5459	11.8378	428.31	14.9869	37.47	93.4	2.284	1.85576
18	Hunan	2015	50.89	59.3	42753.9	88.4728	14.27	23.1831	13.6418	457.787	11.8907	39.69	92.7	2.62342	2.01239
19	Guangdong	2015	68.71	77.9	67503	95.4053	13.6	51.9236	13.5193	1292.68	11.9858	41.43	93.7	2.6015	2.31226
20	Guangxi	2015	47.06	49.3972	35190	84.7323	16.28	26.588	9.09901	314.119	9.20779	37.6	90	2.79044	2.15263
21	Hainan	2015	55.12	58.64	40818	76.9167	17.37	37.0886	11.2519	70.6935	10.8534	37.7	74.2	2.42747	2.24699
22	Chongqing	2015	60.94	69.2	52321	92.6823	12.05	44.0719	11.0296	231.637	12.5595	40.3	94.8	2.59301	2.20888
23	Sichuan	2015	47.69	61.4	36775	87.764	13.63	27.8113	13.5187	676.086	10.9947	38.65	88.5	2.55727	2.08384
24	Guizhou	2015	42.01	40.3313	29847.2	84.379	11.22	22.3561	11.2672	254.406	8.45391	35.88	95.2	3.32748	2.54543
25	Yunnan	2015	43.33	46.4	28806	84.9052	14.23	22.3573	12.619	429.857	9.48014	37.27	91	3.19983	2.58779
26	Tibet	2015	27.74	58.8	31999	90.4481	24.98	44.6091	9.04768	26.7395	7.1136	42.61	19.1	3.08802	3.0507
27	Shaanxi	2015	53.92	54.6291	47626	91.135	15.67	28.2984	15.5117	386.021	17.7425	40.57	91.6	3.04068	2.33699
28	Gansu	2015	43.19	42.94	26165.3	85.9493	15.18	32.0975	9.00009	171.118	12.5192	30.2	89.6	3.42652	2.55511
29	Qinghai	2015	50.3	64.2	41252	91.356	10.63	33.0133	13.247	63.1196	10.4504	29.79	60	3.09354	2.24137
30	Ningxia	2015	55.23	55.8	43805	91.8345	22.52	68.1335	13.9749	88.8658	15.2419	37.88	93.1	2.76202	2.25599
31	Xinjiang	2015	47.23	55.9169	40036	83.2803	17.69	50.2329	16.0777	232.316	14.5493	37.47	83.4	2.78774	2.52207
1	Beijing	2016	86.5	95.9	118198	99.4944	7.62	65.3318	24.311	452.041	45.462	48.4	90.6	2.5673	2.2076
2	Tianjin	2016	82.93	92.8	115053	98.7687	15.39	64.5269	18.0866	234.391	25.6108	37.22	92.1	1.84849	1.78133
3	Hebei	2016	53.32	67.32	43062	89.1089	18.91	27.5295	13.685	1143.78	10.3068	40.8	95.4	2.37004	1.94992
4	Shanxi	2016	56.21	64.8	35532	93.9865	14.77	31.4402	9.41714	472.942	13.5653	40.52	90.1	2.71287	2.11649
5	Inner Mongolia	2016	61.19	59.94	72064	90.9677	23.45	49.2694	10.2612	379.951	18.2795	39.85	94.5	2.84046	1.98423
6	Liaoning	2016	67.37	69.4	50791	90.2321	13.01	63.915	12.9092	553.395	18.0191	36.35	93.6	2.55235	2.51136
7	Jiling	2016	55.97	66.1717	53868	89.859	14.98	52.1709	10.2648	314.998	14.1491	34.97	91.8	2.18845	2.01297
8	Heilongjiang	2016	59.2	62.6	40432	82.6437	13.71	47.6486	13.5828	344.288	13.4735	35.35	91.4	2.17518	1.92546
9	Shanghai	2016	87.9	96.6709	116562	99.6115	4.37	41.2707	12.6966	242.663	30.0457	38.6	94.3	2.26061	2.33479
10	Jiangsu	2016	67.72	82.3	96887	94.7315	25.37	53.7475	16.5705	1245.83	16.6124	42.94	94.6	2.28061	1.83203
11	Zhejiang	2016	67	87.6	84916	95.841	17.73	47.8234	16.2708	1104.23	15.1886	41.02	93.9	2.06582	1.73212
12	Anhui	2016	51.99	68.3	39561	89.4799	21.82	32.306	11.945	511.448	9.37052	41.71	97.4	2.48761	1.90587
13	Fujian	2016	63.6	78	74707	91.7974	14.41	37.9236	15.2581	435.31	11.5232	43.32	91.3	2.40108	1.93679
14	Jiangxi	2016	53.1	70.7	40400	89.7047	17.33	29.8552	8.86026	349.055	8.9761	43.63	89.7	2.36233	1.93855
15	Shandong	2016	59.02	70.9	68733	92.7539	24.65	48.2102	15.8777	1550.65	12.2799	42.26	96.2	2.43743	2.25817
16	Henan	2016	48.5	61.6001	42575	89.4094	12.97	26.6919	10.8752	992.368	7.96008	39.33	95.9	2.32825	2.10652
17	Hubei	2016	58.1	63.1709	55665	88.7975	16.14	38.2148	12.7594	519.692	13.9249	37.6	95	2.3093	1.8321
18	Hunan	2016	52.75	59.5	46382	88.6586	14.59	23.8294	15.1284	544.162	11.6462	40.6	94.3	2.6222	2.01506
19	Guangdong	2016	69.2	78.3	74016	95.4309	13.05	52.8059	14.203	1485.17	13.8303	42.39	94	2.59674	2.30477
20	Guangxi	2016	48.08	49.912	38027	84.7317	17.06	27.5692	9.77372	375.812	7.98508	37.62	92.1	2.73416	2.06777
21	Hainan	2016	56.78	58.89	44347	76.6024	17.75	35.0033	11.3476	82.8745	9.73426	40.3	77	2.40258	2.1315
22	Chongqing	2016	62.6	71.1	58502	92.6539	12.23	44.313	10.7027	278.636	12.6126	40.76	96.8	2.5639	2.11274
23	Sichuan	2016	49.21	62.4	40003	88.0693	13.73	31.6581	12.9003	786.025	8.9934	39.9	89.7	2.52923	2.02715
24	Guizhou	2016	44.15	42.69	33246	84.3234	12.11	23.757	11.3578	310.62	7.01089	36.8	94.6	3.30552	2.54891
25	Yunnan	2016	45.03	47.1	31093	85.1566	15.76	23.7128	13.1733	498.073	8.69212	37.84	92.3	3.17197	2.5404
26	Tibet	2016	29.56	62.3	35184	89.9445	16.82	43.861	6.20076	31.1639	5.25478	32.59	86.4	3.05728	3.20254
27	Shaanxi	2016	55.34	55.6366	51015	91.2686	15.42	29.566	16.0067	440.261	12.7873	40.14	91.4	3.02669	2.26069
28	Gansu	2016	44.69	44.0403	27643	86.3425	15.42	33.3494	9.15767	207.409	10.7166	31.5	93.8	3.44562	2.60974
29	Qinghai	2016	51.63	64.5	43531	91.4017	11.04	33.2901	14.491	72.9639	9.69221	31.12	77.8	3.08821	2.2612
30	Ningxia	2016	56.29	56.8	47194	92.3752	23.11	65.4519	13.4711	103.629	15.3743	40.43	93.7	2.7562	2.22842
31	Xinjiang	2016	48.35	56.5248	40564	82.9117	18.35	50.0154	15.2441	266.389	13.7281	38.51	85.7	2.79514	2.56476
1	Beijing	2017	86.5	96.1	128994	99.5702	7.44	66.5933	26.5539	466.607	47.6097	48.42	97.5	2.57447	2.14489
2	Tianjin	2017	82.93	93	118944	99.0891	17.41	69.8504	19.6434	242.506	28.8503	36.84	92.6	1.85153	1.84815
3	Hebei	2017	55.01	67.51	45387	90.7986	18.88	28.1959	15.343	1279.38	9.98764	41.77	97.8	2.37155	1.95524
4	Shanxi	2017	57.34	65	42060	95.3687	15.92	31.8293	9.74239	533.702	14.9225	40.61	92.6	2.70051	2.1847
5	Inner Mongolia	2017	62.02	58.6	63764	89.7506	23.89	50.1843	10.6489	439.358	18.1266	40.22	95.6	2.83449	1.94
6	Liaoning	2017	67.49	68.7	53526.7	91.8738	13.68	60.5127	13.2299	620.993	17.3394	40.73	93.3	2.54557	2.35272
7	Jiling	2017	56.65	66.9869	54838	92.6705	14.3	53.4468	11.1457	349.8	14.8197	35.78	91.3	2.1867	1.95062
8	Heilongjiang	2017	59.4	62.8	41916	81.3538	13.89	48.0297	14.0923	385.965	13.3807	35.45	90	2.1671	1.83105
9	Shanghai	2017	87.7	96.9082	126634	99.6384	4.51	41.3048	13.9427	274.377	34.0297	39.1	94.5	2.24962	2.33858
10	Jiangsu	2017	68.76	83.2	107150	95.2892	25.62	55.1295	17.4232	1401.92	17.2867	42.97	95.3	2.27694	1.77602
11	Zhejiang	2017	68	88.2	92057	96.2643	17.28	50.0136	16.9287	1227.09	15.5763	40.36	95	2.05406	1.76442
12	Anhui	2017	53.49	68.9	43401.4	90.4424	22.19	32.6027	13.6147	612.372	9.5217	42.15	97.3	2.47999	1.86747
13	Fujian	2017	64.8	78.3	82677	93.1169	17.41	38.785	15.8525	491.721	15.0759	43.69	92.2	2.38763	1.8553
14	Jiangxi	2017	54.6	71.6	43424.4	90.8266	17.9	31.4604	12.55	412.754	8.43301	45.22	95.4	2.35603	1.94972
15	Shandong	2017	60.58	71.7	72807.1	93.3465	25.13	49.6857	16.3642	1736.35	13.2627	42.09	97	2.43355	2.2309
16	Henan	2017	50.16	63.1399	46674	90.7093	13.9	28.0914	12.2833	1155.83	8.65854	39.44	96.9	2.32388	2.10848
17	Hubei	2017	59.3	64.5983	60199	90.0531	15.74	39.661	12.3841	605.668	16.2006	38.43	94.6	2.3088	1.82898
18	Hunan	2017	54.62	60.3	49558	91.1559	13.72	24.9171	14.4344	630.42	11.8128	41.21	95.5	2.62434	2.00828
19	Guangdong	2017	69.85	78.6	80932	95.9741	12.86	52.9237	15.301	1678.99	14.0362	43.47	94.5	2.59669	2.28779
20	Guangxi	2017	49.21	50.2111	38102	84.4612	17.56	28.9386	10.7403	450.609	7.65433	39.12	94	2.69323	1.94441
21	Hainan	2017	58.04	59.69	48430	78.4239	18.22	34.9698	13.5356	97.9363	13.1192	40.06	86.8	2.38862	2.1222
22	Chongqing	2017	64.08	72.3	63442	93.4306	12.67	46.2769	11.5037	320.143	13.6492	40.32	95.5	2.54735	2.08111
23	Sichuan	2017	50.79	63.2	44651.3	88.474	13.72	34.1153	14.4571	884.862	10.6894	40	91.5	2.51305	1.92956
24	Guizhou	2017	46.02	44.4528	37956.1	84.9915	12.18	27.5517	11.0225	374.344	9.57143	37.01	94.8	3.27878	2.45184
25	Yunnan	2017	46.69	49.2	34221	85.721	12.52	23.7919	13.5979	568.111	8.50779	38.87	94.1	3.14291	2.43665
26	Tibet	2017	30.89	62.6	39267	90.6386	14.7	43.7864	10.4265	35.9433	8.37321	34.81	89	2.96907	3.1514
27	Shaanxi	2017	56.79	56.9482	57266.3	92.0477	16.32	33.5606	15.6267	495.025	15.2812	39.88	92.4	3.00163	2.19097
28	Gansu	2017	46.39	45.14	28496.5	88.475	16.51	33.0811	10.5236	240.857	13.9001	33.28	94.9	3.43774	2.57287
29	Qinghai	2017	53.07	64.9	44047	90.9171	14.4	33.4231	14.3739	82.3847	11.6526	32.55	79.3	3.08264	2.16841
30	Ningxia	2017	57.98	59.1	50765	92.7221	21.83	67.173	15.2602	118.775	15.7168	40.41	95.3	2.7447	2.02558
31	Xinjiang	2017	49.38	59.117	44941	85.7393	19.78	50.8622	14.5842	300.321	18.0863	39.98	89.3	2.78624	2.61656
1	Beijing	2018	86.5	96.3	140211	99.61	7.56574	68.201	18.2355	478.495	48.655	48.44	98.6	2.5666	2.12552
2	Tianjin	2018	83.15	93.3	120711	99.08	11.668	69.0917	11.9293	250.111	28.2909	38.0273	93.8	1.86325	1.93646
3	Hebei	2018	56.43	67.58	47772.2	90.73	19.7639	28.6227	14.6155	1411.48	11.1986	41.5709	98.2	2.35033	1.94393
4	Shanxi	2018	58.41	66.3	45328	95.6	16.8106	31.7405	10.574	588.35	15.5436	41.2836	94.5	2.64126	2.15759
5	Inner Mongolia	2018	62.71	57.2146	68302	89.86	22.7517	50.1227	10.1786	488.34	19.3276	40.597	97.4	2.77519	1.93003
6	Liaoning	2018	68.1	68.5	58007.5	91.97	14.9298	61.2459	11.7241	687.384	16.6487	39.924	95.2	2.54784	2.30884
7	Jiling	2018	57.53	67.5297	55610.9	92.3	13.8057	56.9075	10.733	380.862	13.5826	37.6408	93.6	2.19461	2.06847
8	Heilongjiang	2018	60.1	62.9	43274.4	81.66	14.8629	48.3689	14.0307	425.788	13.8898	36.0427	91	2.11475	1.8425
9	Shanghai	2018	88.1	97.032	134982	99.68	4.57632	51.0619	9.04414	302.142	31.6962	36.2402	95.2	2.23981	2.30483
10	Jiangsu	2018	69.61	83.9	115168	95.53	25.2	56.6197	15.6295	1531.36	14.9246	43.131	95.6	2.26432	1.77835
11	Zhejiang	2018	68.9	88.59	98643.4	96.5	18.0497	50.8818	16.1037	1346.46	15.8883	41.1907	95.8	2.03551	1.75563
12	Anhui	2018	54.69	69.1	47711.7	91.21	22.953	33.3631	12.7965	707.625	12.2682	42.4976	97.7	2.45735	1.68831
13	Fujian	2018	65.82	79	91197.2	93.35	20.5903	40.2827	15.2757	544.202	13.3389	44.2984	93.6	2.36355	1.88352
14	Jiangxi	2018	56.02	72.5	47433.9	91.4	19.3707	33.2683	9.72397	478.524	9.91111	45.9165	95.8	2.33884	1.90718
15	Shandong	2018	61.18	72.2	76267.3	93.53	25.2761	51.401	15.1334	1910.26	12.7994	41.8124	97.4	2.42679	2.20036
16	Henan	2018	51.71	64.6	50152.2	91.07	14.5746	29.1236	12.5872	1318.28	9.37418	40.0181	97.3	2.30459	2.01974
17	Hubei	2018	60.3	66.0335	66615.7	90.99	17.002	42.4154	10.9782	690.792	15.5644	38.3714	95.4	2.30038	1.7206
18	Hunan	2018	56.02	60.9	52948.6	91.53	16.9646	26.6291	15.4869	722.337	11.879	41.1568	96	2.6041	1.97037
19	Guangdong	2018	70.7	79.3	86412	96	13.3942	53.2017	12.7444	1861.11	12.4083	44.0273	94.8	2.58281	2.0066
20	Guangxi	2018	50.22	50.6969	41489.2	85.16	19.4196	29.9629	10.7824	531.739	7.06991	39.9211	95	2.6085	1.89879
21	Hainan	2018	59.06	61.7	51955.3	79.3	16.8057	40.636	12.674	109.662	16.6501	40.6246	89.2	2.38394	2.09672
22	Chongqing	2018	65.5	72.8	65932.7	93.23	13.5164	48.2502	9.50546	362.592	15.1908	40.3616	95.2	2.53165	2.01674
23	Sichuan	2018	52.29	64.1	48883.2	89.12	14.6289	35.7549	13.1828	975.377	12.9196	40.5487	93.6	2.49156	1.84576
24	Guizhou	2018	47.52	46.1697	41243.6	85.41	13.5108	29.2542	10.9559	436.192	9.2985	38.6449	97.1	3.2515	2.26689
25	Yunnan	2018	47.81	51.6	37136.3	86.03	14.112	24.0988	12.9695	620.717	9.93604	39.7769	95.9	3.10997	2.37056
26	Tibet	2018	31.14	63.5	43398	91.19	12.2146	47.5785	7.71803	42.3255	8.00158	37.3495	90.1	2.95178	3.09034
27	Shaanxi	2018	58.13	58.6134	63477.5	92.51	16.4739	35.0805	13.7228	554.942	17.4218	38.7699	93.2	2.97153	2.18121
28	Gansu	2018	47.69	46.1	31336.1	88.83	17.9053	33.802	11.8681	265.569	12.5926	33.5006	96.4	3.40261	2.49389
29	Qinghai	2018	54.47	66.6	47689.5	90.64	16.1891	33.5373	14.5737	91.0477	14.4248	33.9419	87.7	3.03218	2.22148
30	Ningxia	2018	58.88	48.9	54094.2	92.45	22.9396	70.0567	13.3525	131.667	13.1579	40.5297	95.5	2.72431	2.03684
31	Xinjiang	2018	50.91	59.5	49474.7	86.13	20.3424	52.764	14.4398	329.213	17.2299	39.6098	95.5	2.73611	2.56774

## Sheet: Description of index
index	Description of index
v1	The proportion of the urban population
v2	The proportion of employees in secondary and tertiary industries
v3	Per capita GDP
v4	The proportion of output value of secondary and tertiary industries
v5	Per capita urban road area
v6	Per capita built-up area
v7	Public transport vehicles per 10,000 people
v8	Private car ownership
v9	Population with a college degree or above
v10	The green coverage rate of built-up area
v11	Treatment rate of domestic sewage
v12	The ratio of urban-rural per capita disposable income
v13	The ratio of urban-rural per capita consumption expenditure
